# Supplementary material for: Genomic insights into deleterious mutations and their impact on agronomic traits during pear domestication
Source: Hortic Res. 2025 May 29;12(9):uhaf140. doi: 10.1093/hr/uhaf140 (PMC12313341; doi:10.1093/hr/uhaf140)
Supplement: Web_Material_uhaf140 [file web_material_uhaf140.zip › Supplementary Table.xlsx]

## Sheet: Table S1
Additional file 1. Summary of the 232 pear accessions
Sample_id	From	Species	Area	Type	Group
Pyc_br6	China	P. bretschneideri	Asian	Cultivated	P. bretschneideri
Pyc_br7	China	P. bretschneideri	Asian	Cultivated	P. bretschneideri
Pyc_br9	China	P. bretschneideri	Asian	Cultivated	P. bretschneideri
Pyc_br1	China	P. bretschneideri	Asian	Cultivated	P. bretschneideri
Pyc_br2	China	P. bretschneideri	Asian	Cultivated	P. bretschneideri
Pyc_br3	China	P. bretschneideri	Asian	Cultivated	P. bretschneideri
Pyc_br4	China	P. bretschneideri	Asian	Cultivated	P. bretschneideri
Pyc_br5	China	P. bretschneideri	Asian	Cultivated	P. bretschneideri
Pyc_py41	China	P. pyrifolia	Asian	Cultivated	P. pyrifolia
Pyc_py42	China	P. pyrifolia	Asian	Cultivated	P. pyrifolia
Pyc_py43	China	P. pyrifolia	Asian	Cultivated	P. pyrifolia
Pyc_py44	China	P. pyrifolia	Asian	Cultivated	P. pyrifolia
Pyc_py45	China	P. pyrifolia	Asian	Cultivated	P. pyrifolia
Pyc_py46	China	P. pyrifolia	Asian	Cultivated	P. pyrifolia
Pyc_py1	China	P. pyrifolia	Asian	Cultivated	P. pyrifolia
Pyc_py10	Japan	P. pyrifolia	Asian	Cultivated	P. pyrifolia
Pyc_py11	Japan	P. pyrifolia	Asian	Cultivated	P. pyrifolia
Pyc_py12	Japan	P. pyrifolia	Asian	Cultivated	P. pyrifolia
Pyc_py13	Japan	P. pyrifolia	Asian	Cultivated	P. pyrifolia
Pyc_py14	China	P. pyrifolia	Asian	Cultivated	P. pyrifolia
Pyc_py15	Japan	P. pyrifolia	Asian	Cultivated	P. pyrifolia
Pyc_py16	China	P. pyrifolia	Asian	Cultivated	P. pyrifolia
Pyc_py17	China	P. pyrifolia	Asian	Cultivated	P. pyrifolia
Pyc_py2	South Korea	P. pyrifolia	Asian	Cultivated	P. pyrifolia
Pyc_py3	Japan	P. pyrifolia	Asian	Cultivated	P. pyrifolia
Pyc_py4	China	P. pyrifolia	Asian	Cultivated	P. pyrifolia
Pyc_py5	China	P. pyrifolia	Asian	Cultivated	P. pyrifolia
Pyc_py6	China	P. pyrifolia	Asian	Cultivated	P. pyrifolia
Pyc_py7	China	P. pyrifolia	Asian	Cultivated	P. pyrifolia
Pyc_py8	Japan	P. pyrifolia	Asian	Cultivated	P. pyrifolia
Pyc_py9	Japan	P. pyrifolia	Asian	Cultivated	P. pyrifolia
Pyc_py18	China	P. pyrifolia	Asian	Cultivated	P. pyrifolia
Pyc_py19	China	P. pyrifolia	Asian	Cultivated	P. pyrifolia
Pyc_py20	China	P. pyrifolia	Asian	Cultivated	P. pyrifolia
Pyc_py21	China	P. pyrifolia	Asian	Cultivated	P. pyrifolia
Pyc_py22	China	P. pyrifolia	Asian	Cultivated	P. pyrifolia
Pyc_py23	China	P. pyrifolia	Asian	Cultivated	P. pyrifolia
Pyc_py24	China	P. pyrifolia	Asian	Cultivated	P. pyrifolia
Pyc_py25	China	P. pyrifolia	Asian	Cultivated	P. pyrifolia
Pyc_py26	China	P. pyrifolia	Asian	Cultivated	P. pyrifolia
Pyc_py27	China	P. pyrifolia	Asian	Cultivated	P. pyrifolia
Pyc_py28	China	P. pyrifolia	Asian	Cultivated	P. pyrifolia
Pyc_py29	China	P. pyrifolia	Asian	Cultivated	P. pyrifolia
Pyc_py30	China	P. pyrifolia	Asian	Cultivated	P. pyrifolia
Pyc_py31	China	P. pyrifolia	Asian	Cultivated	P. pyrifolia
Pyc_py32	China	P. pyrifolia	Asian	Cultivated	P. pyrifolia
Pyc_py33	China	P. pyrifolia	Asian	Cultivated	P. pyrifolia
Pyc_py34	China	P. pyrifolia	Asian	Cultivated	P. pyrifolia
Pyc_py35	China	P. pyrifolia	Asian	Cultivated	P. pyrifolia
Pyc_py36	China	P. pyrifolia	Asian	Cultivated	P. pyrifolia
Pyc_py37	China	P. pyrifolia	Asian	Cultivated	P. pyrifolia
Pyc_py38	China	P. pyrifolia	Asian	Cultivated	P. pyrifolia
Pyc_py39	China	P. pyrifolia	Asian	Cultivated	P. pyrifolia
Pyc_py40	China	P. pyrifolia	Asian	Cultivated	P. pyrifolia
Pyc_si5	China	P. sinkiangensis	Asian	Cultivated	P. sinkiangensis
Pyc_si1	China	P. sinkiangensis	Asian	Cultivated	P. sinkiangensis
Pyc_si2	China	P. sinkiangensis	Asian	Cultivated	P. sinkiangensis
Pyc_si3	China	P. sinkiangensis	Asian	Cultivated	P. sinkiangensis
Pyc_si4	China	P. sinkiangensis	Asian	Cultivated	P. sinkiangensis
Pyc_us6	China	P. ussuriensis	Asian	Cultivated	P. ussuriensis
Pyc_us7	China	P. ussuriensis	Asian	Cultivated	P. ussuriensis
Pyc_us8	China	P. ussuriensis	Asian	Cultivated	P. ussuriensis
Pyc_us9	China	P. ussuriensis	Asian	Cultivated	P. ussuriensis
Pyc_us10	China	P. ussuriensis	Asian	Cultivated	P. ussuriensis
Pyc_us1	China	P. ussuriensis	Asian	Cultivated	P. ussuriensis
Pyc_us2	China	P. ussuriensis	Asian	Cultivated	P. ussuriensis
Pyc_us3	China	P. ussuriensis	Asian	Cultivated	P. ussuriensis
Pyc_us4	China	P. ussuriensis	Asian	Cultivated	P. ussuriensis
Pyc_us5	China	P. ussuriensis	Asian	Cultivated	P. ussuriensis
Pyc_br11	China	P. bretschneideri	Asian	Cultivated	P. bretschneideri
Pyc_br13	China	P. bretschneideri	Asian	Cultivated	P. bretschneideri
Pyc_br14	China	P. bretschneideri	Asian	Cultivated	P. bretschneideri
Pyc_br15	China	P. bretschneideri	Asian	Cultivated	P. bretschneideri
Pyc_br16	China	P. bretschneideri	Asian	Cultivated	P. bretschneideri
Pyc_br18	China	P. bretschneideri	Asian	Cultivated	P. bretschneideri
Pyc_br19	China	P. bretschneideri	Asian	Cultivated	P. bretschneideri
Pyc_py47	China	P. pyrifolia	Asian	Cultivated	P. pyrifolia
Pyc_co28	European	P. communis	European	Cultivated	P. communis
Pyc_co29	European	P. communis	European	Cultivated	P. communis
Pyc_co30	European	P. communis	European	Cultivated	P. communis
Pyc_co32	European	P. communis	European	Cultivated	P. communis
Pyc_co34	European	P. communis	European	Cultivated	P. communis
Pyc_co35	European	P. communis	European	Cultivated	P. communis
Pyc_co36	European	P. communis	European	Cultivated	P. communis
Pyc_co37	European	P. communis	European	Cultivated	P. communis
Pyc_co38	European	P. communis	European	Cultivated	P. communis
Pyc_co39	European	P. communis	European	Cultivated	P. communis
Pyc_co40	European	P. communis	European	Cultivated	P. communis
Pyc_co42	European	P. communis	European	Cultivated	P. communis
Pyc_co44	European	P. communis	European	Cultivated	P. communis
Pyc_co45	European	P. communis	European	Cultivated	P. communis
Pyc_co46	European	P. communis	European	Cultivated	P. communis
Pyc_co48	European	P. communis	European	Cultivated	P. communis
Pyc_co49	European	P. communis	European	Cultivated	P. communis
Pyc_co50	European	P. communis	European	Cultivated	P. communis
Pyc_co51	European	P. communis	European	Cultivated	P. communis
Pyc_co52	European	P. communis	European	Cultivated	P. communis
Pyc_co53	European	P. communis	European	Cultivated	P. communis
Pyc_co54	European	P. communis	European	Cultivated	P. communis
Pyc_co55	European	P. communis	European	Cultivated	P. communis
Pyc_co57	European	P. communis	European	Cultivated	P. communis
Pyc_co58	European	P. communis	European	Cultivated	P. communis
Pyc_co59	European	P. communis	European	Cultivated	P. communis
Pyc_co60	European	P. communis	European	Cultivated	P. communis
Pyc_co61	European	P. communis	European	Cultivated	P. communis
Pyc_co62	European	P. communis	European	Cultivated	P. communis
Pyc_co63	European	P. communis	European	Cultivated	P. communis
Pyc_co1	United Kingdom	P. communis	European	Cultivated	P. communis
Pyc_co10	Poland	P. communis	European	Cultivated	P. communis
Pyc_co11	France	P. communis	European	Cultivated	P. communis
Pyc_co12	Italy	P. communis	European	Cultivated	P. communis
Pyc_co13	Italy	P. communis	European	Cultivated	P. communis
Pyc_co14	Czech Republic	P. communis	European	Cultivated	P. communis
Pyc_co15	Poland	P. communis	European	Cultivated	P. communis
Pyc_co16	USA	P. communis	European	Cultivated	P. communis
Pyc_co17	Bulgaria	P. communis	European	Cultivated	P. communis
Pyc_co18	Germany	P. communis	European	Cultivated	P. communis
Pyc_co19	Australia	P. communis	European	Cultivated	P. communis
Pyc_co2	France	P. communis	European	Cultivated	P. communis
Pyc_co20	Bulgaria	P. communis	European	Cultivated	P. communis
Pyc_co21	USA	P. communis	European	Cultivated	P. communis
Pyc_co22	Germany	P. communis	European	Cultivated	P. communis
Pyc_co23	Germany	P. communis	European	Cultivated	P. communis
Pyc_co24	uncalculated	P. communis	European	Cultivated	P. communis
Pyc_co25	Czech Republic	P. communis	European	Cultivated	P. communis
Pyc_co26	Italy	P. communis	European	Cultivated	P. communis
Pyc_co27	European	P. communis	European	Cultivated	P. communis
Pyc_co3	France	P. communis	European	Cultivated	P. communis
Pyc_co4	United Kingdom	P. communis	European	Cultivated	P. communis
Pyc_co5	USA	P. communis	European	Cultivated	P. communis
Pyc_co8	France	P. communis	European	Cultivated	P. communis
Pyc_co9	France	P. communis	European	Cultivated	P. communis
Pyw_be4	China	P. betuleafolia	Asian	Wild	Asian Wild
Pyw_be5	China	P. betuleafolia	Asian	Wild	Asian Wild
Pyw_ca4	China	P. calleryana	Asian	Wild	Asian Wild
Pyw_pa4	China	P. pashia	Asian	Wild	Asian Wild
Pyw_ph4	China	P. phaeocarpa	Asian	Wild	Asian Wild
Pyw_py4	China	P. pyrifolia	Asian	Wild	P. pyrifolia_Wild
Pyw_py5	China	P. pyrifolia	Asian	Wild	P. pyrifolia_Wild
Pyw_py6	China	P. pyrifolia	Asian	Wild	P. pyrifolia_Wild
Pyw_py7	China	P. pyrifolia	Asian	Wild	P. pyrifolia_Wild
Pyw_py8	China	P. pyrifolia	Asian	Wild	P. pyrifolia_Wild
Pyw_py9	China	P. pyrifolia	Asian	Wild	P. pyrifolia_Wild
Pyw_py10	China	P. pyrifolia	Asian	Wild	P. pyrifolia_Wild
Pyw_py11	China	P. pyrifolia	Asian	Wild	P. pyrifolia_Wild
Pyw_py12	China	P. pyrifolia	Asian	Wild	P. pyrifolia_Wild
Pyw_py13	China	P. pyrifolia	Asian	Wild	P. pyrifolia_Wild
Pyw_py14	China	P. pyrifolia	Asian	Wild	P. pyrifolia_Wild
Pyw_py15	China	P. pyrifolia	Asian	Wild	P. pyrifolia_Wild
Pyw_us6	China	P. ussuriensis	Asian	Wild	P. ussuriensis_Wild
Pyw_us7	China	P. ussuriensis	Asian	Wild	P. ussuriensis_Wild
Pyw_us8	China	P. ussuriensis	Asian	Wild	P. ussuriensis_Wild
Pyw_us9	China	P. ussuriensis	Asian	Wild	P. ussuriensis_Wild
Pyw_us10	China	P. ussuriensis	Asian	Wild	P. ussuriensis_Wild
Pyw_us11	China	P. ussuriensis	Asian	Wild	P. ussuriensis_Wild
Pyw_us12	China	P. ussuriensis	Asian	Wild	P. ussuriensis_Wild
Pyw_us13	China	P. ussuriensis	Asian	Wild	P. ussuriensis_Wild
Pyw_us14	China	P. ussuriensis	Asian	Wild	P. ussuriensis_Wild
Pyw_us15	China	P. ussuriensis	Asian	Wild	P. ussuriensis_Wild
Pyw_us16	China	P. ussuriensis	Asian	Wild	P. ussuriensis_Wild
Pyw_us17	China	P. ussuriensis	Asian	Wild	P. ussuriensis_Wild
Pyw_us18	China	P. ussuriensis	Asian	Wild	P. ussuriensis_Wild
Pyw_us19	China	P. ussuriensis	Asian	Wild	P. ussuriensis_Wild
Pyw_us20	China	P. ussuriensis	Asian	Wild	P. ussuriensis_Wild
Pyw_us21	China	P. ussuriensis	Asian	Wild	P. ussuriensis_Wild
Pyw_us22	China	P. ussuriensis	Asian	Wild	P. ussuriensis_Wild
Pyw_be1	China	P. betuleafolia	Asian	Wild	Asian Wild
Pyw_be2	China	P. betuleafolia	Asian	Wild	Asian Wild
Pyw_be3	China	P. betuleafolia	Asian	Wild	Asian Wild
Pyw_ca1	China	P. calleryana	Asian	Wild	Asian Wild
Pyw_ca2	China	P. calleryana	Asian	Wild	Asian Wild
Pyw_ca3	Japan	P. calleryana	Asian	Wild	Asian Wild
Pyw_fa1	North Korea	P. fauriei	Asian	Wild	Asian Wild
Pyw_fa2	North Korea	P. fauriei	Asian	Wild	Asian Wild
Pyw_ho1	China	P. hopeiensis	Asian	Wild	Asian Wild
Pyw_ho2	China	P. hopeiensis	Asian	Wild	Asian Wild
Pyw_ko2	China	P. koehnei	Asian	Wild	Asian Wild
Pyw_pa1	China	P. pashia	Asian	Wild	Asian Wild
Pyw_pa2	China	P. pashia	Asian	Wild	Asian Wild
Pyw_pa3	China	P. pashia	Asian	Wild	Asian Wild
Pyw_ph1	China	P. phaeocarpa	Asian	Wild	Asian Wild
Pyw_ph2	China	P. phaeocarpa	Asian	Wild	Asian Wild
Pyw_ph3	China	P. phaeocarpa	Asian	Wild	Asian Wild
Pyw_ps1	China	P. pseudopashia	Asian	Wild	Asian Wild
Pyw_ps2	China	P. pseudopashia	Asian	Wild	Asian Wild
Pyw_py1	Hungary	P. pyrifolia	Asian	Wild	P. pyrifolia_Wild
Pyw_py2	China	P. pyrifolia	Asian	Wild	P. pyrifolia_Wild
Pyw_py3	Iran	P. pyrifolia	Asian	Wild	P. pyrifolia_Wild
Pyw_se1	China	P. serrulata	Asian	Wild	Asian Wild
Pyw_se2	China	P. serrulata	Asian	Wild	Asian Wild
Pyw_us1	China	P. ussuriensis	Asian	Wild	P. ussuriensis_Wild
Pyw_us2	China	P. ussuriensis	Asian	Wild	P. ussuriensis_Wild
Pyw_us3	China	P. ussuriensis	Asian	Wild	P. ussuriensis_Wild
Pyw_us4	Japan	P. ussuriensis	Asian	Wild	P. ussuriensis_Wild
Pyw_us5	China	P. ussuriensis	Asian	Wild	P. ussuriensis_Wild
Pyw_xe1	China	P. xerophila	Asian	Wild	Asian Wild
Pyw_xe2	China	P. xerophila	Asian	Wild	Asian Wild
Pyw_co14	European	P. communis	European	Wild	P. communis_Wild
Pyw_co15	European	P. communis	European	Wild	P. communis_Wild
Pyw_co3	European	P. communis	European	Wild	P. communis_Wild
Pyw_co4	European	P. communis	European	Wild	P. communis_Wild
Pyw_co5	European	P. communis	European	Wild	P. communis_Wild
Pyw_co6	European	P. communis	European	Wild	P. communis_Wild
Pyw_co7	European	P. communis	European	Wild	P. communis_Wild
Pyw_co8	European	P. communis	European	Wild	P. communis_Wild
Pyw_co9	European	P. communis	European	Wild	P. communis_Wild
Pyw_co10	European	P. communis	European	Wild	P. communis_Wild
Pyw_co13	European	P. communis	European	Wild	P. communis_Wild
Pyw_cau1	Armenia	P. caucasica	European	Wild	European Wild
Pyw_cau2	Russia	P. caucasica	European	Wild	European Wild
Pyw_cor1	United Kingdom	P. cordata	European	Wild	European Wild
Pyw_cor2	France	P. cordata	European	Wild	European Wild
Pyw_cos1	Netherlands	P. cossonii	European	Wild	European Wild
Pyw_cos2	Russia	P. cossonii	European	Wild	European Wild
Pyw_el1	Turkey	P. elaeagrifolia	European	Wild	European Wild
Pyw_el2	Armenia	P. elaeagrifolia	European	Wild	European Wild
Pyw_gl1	Turkey	P. glabra	European	Wild	European Wild
Pyw_ma1	United Kingdom	P. mamorensis	European	Wild	European Wild
Pyw_ma2	Morocco	P. mamorensis	European	Wild	European Wild
Pyw_ni1	United Kingdom	P. nivalis	European	Wild	European Wild
Pyw_ni2	USA	P. nivalis	European	Wild	European Wild
Pyw_pyr1	China	P. pyraster	European	Wild	European Wild
Pyw_pyr2	Japan	P. pyraster	European	Wild	European Wild
Pyw_re1	USA	P regelii	European	Wild	European Wild
Pyw_re2	Kazakhstan	P regelii	European	Wild	European Wild
Pyw_sa1	United Kingdom	P. salicifolia	European	Wild	European Wild
Pyw_sa2	Georgia	P. salicifolia	European	Wild	European Wild
Pyw_sac1	Georgia	P. sachokiana	European	Wild	European Wild
Pyw_sp1	Yugoslavia	P. spinosa	European	Wild	European Wild
Pyw_sp2	Italy	P. spinosa	European	Wild	European Wild
Pyw_sy1	Iran	P. syriaca	European	Wild	European Wild
Pyw_sy2	Israel	P. syriaca	European	Wild	European Wild

## Sheet: Table S2
Additional file 2. Summary of SNP information for 232 pear accessions
Sample_ID	upstream	stopgain	stoploss	splicing	synonymous_SNV	nonsynonymous_SNV	intronic	downstream	upstream/downstream	intergenic	UTR5	UTR3	ncRNA_exonic	ncRNA_intronic	ncRNA_splicing	ts	tv	ts/tv	Het rate (%)	total	total_passed	total_failed	secondary_passed	secondary_failed	supplementary_passed	supplementary_failed	duplicates_passed	duplicates_failed	mapped_passed	mapped_failed	mapped_passed_pct	mapped_failed_pct	paired in sequencing_passed	paired in sequencing_failed	read1_passed	read1_failed	read2_passed	read2_failed	properly paired_passed	properly paired_failed	properly paired_passed_pct	properly paired_failed_pct	with itself and mate mapped_passed	with itself and mate mapped_failed	singletons_passed	singletons_failed	singletons_passed_pct	singletons_failed_pct	with mate mapped to a different chr_passed
Pyc_br1	144486	1294	185	801	122106	111611	341597	143058	17154	1063517	8514	17891	82	246	1	1415903	556786	2.54	1.574	1972689	56963018	0	177434	0	0	0	4159579	0	55277188	0	97.04	nan	56785584	0	28392792	0	28392792	0	50789914	0	89.44	nan	54611570	0	488184	0	0.86	nan	2780698
Pyc_br11	200150	1570	237	998	139655	130754	412533	182554	21920	1447860	11079	20634	100	259	1	1860723	709763	2.62	1.563	2570486	56322718	0	1039556	0	0	0	8583041	0	55257890	0	98.11	nan	55283162	0	27641581	0	27641581	0	50361556	0	91.1	nan	53952852	0	265482	0	0.48	nan	2952584
Pyc_br13	191565	1563	244	950	137043	128093	399343	175852	21478	1396171	10945	20084	98	313	1	1799313	684610	2.63	1.462	2483923	54712129	0	935235	0	0	0	9143583	0	53630985	0	98.02	nan	53776894	0	26888447	0	26888447	0	48993104	0	91.1	nan	52445106	0	250644	0	0.47	nan	2846398
Pyc_br14	212337	1626	256	1027	147225	137551	429778	192320	23165	1518257	12048	21867	83	296	1	1949376	748650	2.6	1.628	2698026	46346043	0	862395	0	0	0	7556788	0	45461079	0	98.09	nan	45483648	0	22741824	0	22741824	0	41340548	0	90.89	nan	44374178	0	224506	0	0.49	nan	2522454
Pyc_br15	198287	1463	225	1014	137535	127780	407516	180621	21891	1404164	11374	21154	98	260	1	1816171	697385	2.6	1.487	2513556	49339092	0	801726	0	0	0	7923233	0	44922023	0	91.05	nan	48537366	0	24268683	0	24268683	0	41207194	0	84.9	nan	43928082	0	192215	0	0.4	nan	2205044
Pyc_br16	183735	1432	222	887	131783	122760	383163	168139	20759	1313565	10663	19515	87	151	1	1701532	655492	2.6	1.379	2357024	45743355	0	687517	0	0	0	7121785	0	44383002	0	97.03	nan	45055838	0	22527919	0	22527919	0	40978576	0	90.95	nan	43506318	0	189167	0	0.42	nan	2001576
Pyc_br18	144356	1244	175	731	109487	101618	304882	132016	15811	1078565	8550	15483	89	162	1	1384888	528427	2.62	1.183	1913315	63918422	0	773986	0	0	0	10324237	0	63012789	0	98.58	nan	63144436	0	31572218	0	31572218	0	59115172	0	93.62	nan	62000016	0	238787	0	0.38	nan	2387816
Pyc_br19	184247	1490	232	891	132418	123352	385877	169352	20347	1330518	10534	19885	103	316	1	1718678	661050	2.6	1.321	2379728	48725021	0	668547	0	0	0	6646275	0	40289205	0	82.69	nan	48056474	0	24028237	0	24028237	0	37257066	0	77.53	nan	39433500	0	187158	0	0.39	nan	1774702
Pyc_br2	129053	1192	168	740	110384	100847	303925	127243	14439	1014541	7693	14724	88	228	1	1320637	504773	2.62	1.228	1825410	66354340	0	211512	0	0	0	4777331	0	64802798	0	97.66	nan	66142828	0	33071414	0	33071414	0	59462750	0	89.9	nan	64047552	0	543734	0	0.82	nan	3533230
Pyc_br3	164179	1343	228	878	129551	119023	365242	157683	18959	1195449	9984	19583	92	236	1	1573495	609081	2.58	1.359	2182576	65769675	0	241567	0	0	0	6231009	0	63827691	0	97.05	nan	65528108	0	32764054	0	32764054	0	58148090	0	88.74	nan	62989864	0	596260	0	0.91	nan	3520358
Pyc_br4	158359	1402	221	882	133269	122631	370743	156790	18642	1174217	9694	19397	90	258	1	1563559	603202	2.59	1.289	2166761	66319761	0	245095	0	0	0	4427143	0	64463595	0	97.2	nan	66074666	0	33037333	0	33037333	0	58557480	0	88.62	nan	63621210	0	597290	0	0.9	nan	3728338
Pyc_br5	167387	1629	269	1012	160541	147912	430300	174661	20231	1284636	11188	23500	99	258	1	1739330	684480	2.54	2.232	2423810	59144545	0	229413	0	0	0	3558964	0	57637970	0	97.45	nan	58915132	0	29457566	0	29457566	0	52233846	0	88.66	nan	56861772	0	546785	0	0.93	nan	3525648
Pyc_br6	178123	1433	228	887	127632	118362	364494	161565	19965	1279303	10157	18687	95	290	1	1651840	629540	2.62	1.248	2281380	41177266	0	771390	0	0	0	6652369	0	40308837	0	97.89	nan	40405876	0	20202938	0	20202938	0	36773700	0	91.01	nan	39371756	0	165691	0	0.41	nan	2065356
Pyc_br7	190571	1480	230	936	132825	123916	393756	173969	21372	1381312	10973	20371	94	301	1	1774521	677749	2.62	1.45	2452270	57048406	0	1114446	0	0	0	8754475	0	55918805	0	98.02	nan	55933960	0	27966980	0	27966980	0	50160070	0	89.68	nan	54551506	0	252853	0	0.45	nan	3648886
Pyc_br9	189836	1513	216	943	134449	125390	392387	173284	21172	1350576	10832	20164	88	269	1	1748181	673103	2.6	1.417	2421284	41477336	0	683792	0	0	0	3988554	0	39924331	0	96.26	nan	40793544	0	20396772	0	20396772	0	36769662	0	90.14	nan	39061256	0	179283	0	0.44	nan	1881482
Pyc_co1	259422	2081	332	1273	187789	181280	550212	241800	29222	1878337	15863	29632	108	238	1	2425645	952172	2.55	1.24	3377817	60272139	0	465947	0	0	0	4547814	0	58227177	0	96.61	nan	59806192	0	29903096	0	29903096	0	48666796	0	81.37	nan	56856188	0	905042	0	1.51	nan	6489730
Pyc_co10	295397	2195	349	1335	192839	186893	582585	262650	32079	2092031	17456	31079	117	262	1	2656084	1041429	2.55	1.481	3697513	61022880	0	689360	0	0	0	1586011	0	59114257	0	96.87	nan	60333520	0	30166760	0	30166760	0	45979670	0	76.21	nan	57574280	0	850617	0	1.41	nan	7703784
Pyc_co11	290643	2109	320	1332	188357	181909	569838	258806	31588	2036814	17064	30568	117	263	1	2596824	1013158	2.56	1.379	3609982	59285389	0	611675	0	0	0	1096519	0	57407683	0	96.83	nan	58673714	0	29336857	0	29336857	0	46344716	0	78.99	nan	55958552	0	837456	0	1.43	nan	6796598
Pyc_co12	294811	2183	350	1361	194117	188143	590446	265511	32087	2077277	17103	30919	120	262	1	2649369	1045570	2.53	1.5	3694939	57813460	0	587840	0	0	0	1118215	0	55823589	0	96.56	nan	57225620	0	28612810	0	28612810	0	43583312	0	76.16	nan	54425902	0	809847	0	1.42	nan	6899634
Pyc_co13	294523	2244	356	1322	192382	186967	585600	263623	32222	2089996	17184	30746	116	280	1	2657263	1040557	2.55	1.461	3697820	60052655	0	654945	0	0	0	1041663	0	58112503	0	96.77	nan	59397710	0	29698855	0	29698855	0	44458312	0	74.85	nan	56606720	0	850838	0	1.43	nan	7620262
Pyc_co14	297280	2224	347	1347	197861	190571	599120	268363	32618	2113850	17483	31996	109	260	1	2704980	1048694	2.58	1.968	3753674	59755692	0	628204	0	0	0	1084931	0	57845746	0	96.8	nan	59127488	0	29563744	0	29563744	0	45767836	0	77.41	nan	56366702	0	850840	0	1.44	nan	7171294
Pyc_co15	284747	2169	338	1314	190632	184327	571457	256381	30921	2030355	16938	30164	126	248	1	2590474	1009903	2.57	1.388	3600377	61012893	0	688017	0	0	0	1115555	0	58998870	0	96.7	nan	60324876	0	30162438	0	30162438	0	46346584	0	76.83	nan	57456664	0	854189	0	1.42	nan	7726700
Pyc_co16	299202	2239	334	1351	194121	188767	590914	267532	32752	2112325	17227	31098	123	265	1	2685354	1053141	2.55	1.527	3738495	59458596	0	613462	0	0	0	1221564	0	57536126	0	96.77	nan	58845134	0	29422567	0	29422567	0	44862366	0	76.24	nan	56086586	0	836078	0	1.42	nan	7150792
Pyc_co17	315613	2410	358	1508	207945	202823	629348	283394	34853	2212535	18616	33314	119	278	1	2825920	1117469	2.53	2.002	3943389	62154517	0	642975	0	0	0	1376650	0	60139542	0	96.76	nan	61511542	0	30755771	0	30755771	0	43052182	0	69.99	nan	58670400	0	826167	0	1.34	nan	8129140
Pyc_co18	300695	2200	344	1390	195733	190250	592331	267708	32918	2093784	17823	31701	127	269	1	2677347	1050178	2.55	1.577	3727525	61435577	0	612385	0	0	0	1279526	0	59479798	0	96.82	nan	60823192	0	30411596	0	30411596	0	45749102	0	75.22	nan	58044764	0	822649	0	1.35	nan	7214950
Pyc_co19	292161	2242	354	1387	199048	193755	594077	266336	32445	2089561	17414	31751	123	285	1	2671871	1049315	2.55	1.61	3721186	61437070	0	677808	0	0	0	877896	0	59502703	0	96.85	nan	60759262	0	30379631	0	30379631	0	42950798	0	70.69	nan	58000890	0	824005	0	1.36	nan	8384808
Pyc_co2	252594	2162	318	1299	189702	183530	547434	238894	29414	1776803	15902	29895	107	218	1	2332292	936207	2.49	1.165	3268499	49997661	0	373501	0	0	0	4740405	0	48382369	0	96.77	nan	49624160	0	24812080	0	24812080	0	41130490	0	82.88	nan	47318264	0	690604	0	1.39	nan	4830342
Pyc_co20	285322	2040	330	1269	188459	181627	565893	254806	30970	2025843	16888	29833	111	257	1	2581030	1002870	2.57	1.381	3583900	61537871	0	652747	0	0	0	1162344	0	59600241	0	96.85	nan	60885124	0	30442562	0	30442562	0	44223494	0	72.63	nan	58116438	0	831056	0	1.36	nan	7821782
Pyc_co21	312745	2432	369	1501	205726	201659	624593	281521	34452	2207352	18493	33240	124	269	1	2808871	1115876	2.52	1.76	3924747	61158028	0	652710	0	0	0	1096634	0	59148754	0	96.71	nan	60505318	0	30252659	0	30252659	0	42805112	0	70.75	nan	57652594	0	843450	0	1.39	nan	8216560
Pyc_co22	298162	2207	339	1375	195614	190274	590804	266365	32848	2076043	17493	31055	121	271	1	2656737	1046488	2.54	1.541	3703225	60340657	0	579417	0	0	0	1512661	0	58286261	0	96.6	nan	59761240	0	29880620	0	29880620	0	45047254	0	75.38	nan	56919478	0	787366	0	1.32	nan	6828854
Pyc_co23	307215	2445	356	1479	202670	198444	611077	276199	33703	2178525	18003	32338	123	269	1	2765874	1097242	2.52	1.539	3863116	61139892	0	626066	0	0	0	1481189	0	59269851	0	96.94	nan	60513826	0	30256913	0	30256913	0	49060748	0	81.07	nan	57977994	0	665791	0	1.1	nan	5959434
Pyc_co24	278299	2025	346	1276	189106	180941	567294	251621	30341	1975432	16513	30188	103	251	1	2535764	988198	2.57	1.69	3523962	52518378	0	582970	0	0	0	2419164	0	50789738	0	96.71	nan	51935408	0	25967704	0	25967704	0	39143870	0	75.37	nan	49463452	0	743316	0	1.43	nan	6675624
Pyc_co25	285751	2122	343	1339	192397	185916	571576	256449	31714	1992511	17280	30828	107	221	1	2562667	1006138	2.55	1.419	3568805	60707623	0	556763	0	0	0	1638666	0	58862817	0	96.96	nan	60150860	0	30075430	0	30075430	0	42552422	0	70.74	nan	57577764	0	728290	0	1.21	nan	7337668
Pyc_co26	298896	2204	344	1376	195863	190118	590117	267075	32775	2099072	17348	31170	123	281	1	2678376	1048633	2.55	1.578	3727009	60649613	0	589661	0	0	0	1086239	0	58722987	0	96.82	nan	60059952	0	30029976	0	30029976	0	44847588	0	74.67	nan	57321222	0	812104	0	1.35	nan	7077932
Pyc_co27	317438	2348	352	1446	198326	194348	616045	280674	34262	2218095	17966	32237	119	260	1	2799874	1114304	2.51	1.584	3914178	67393943	0	797229	0	0	0	2039256	0	64854542	0	96.23	nan	66596714	0	33298357	0	33298357	0	52605280	0	78.99	nan	62926092	0	1131221	0	1.7	nan	7902618
Pyc_co28	330056	2484	377	1450	204726	201298	627978	287226	35174	2379964	19142	33263	113	295	1	2976374	1147450	2.59	1.761	4123824	56671661	0	2102047	0	0	0	9360516	0	53675356	0	94.71	nan	54569614	0	27284807	0	27284807	0	44258756	0	81.11	nan	51228976	0	344333	0	0.63	nan	5978394
Pyc_co29	242738	2309	347	1282	196254	192429	447936	217894	26593	1855629	18029	28753	117	242	1	2376608	854196	2.78	1.204	3230804	55966729	0	2296423	0	0	0	9721885	0	54947146	0	98.18	nan	53670306	0	26835153	0	26835153	0	44974006	0	83.8	nan	52380484	0	270239	0	0.5	nan	6480146
Pyc_co3	258696	2106	334	1296	190964	184850	553069	242481	29539	1887300	16417	30214	131	260	1	2444273	953624	2.56	1.313	3397897	66637487	0	541451	0	0	0	6537100	0	64384923	0	96.62	nan	66096036	0	33048018	0	33048018	0	53987934	0	81.68	nan	62897870	0	945602	0	1.43	nan	7081202
Pyc_co30	323722	2447	382	1479	203444	200046	622249	284531	34342	2326282	18463	32572	123	300	1	2916221	1134457	2.57	1.693	4050678	45300461	0	1543277	0	0	0	6181966	0	41397711	0	91.38	nan	43757184	0	21878592	0	21878592	0	34568746	0	79	nan	39603366	0	251068	0	0.57	nan	4330008
Pyc_co32	312901	2318	355	1389	197880	193677	602052	274832	33328	2249447	17965	31848	123	299	1	2825268	1093409	2.58	1.469	3918677	42006628	0	1591238	0	0	0	6232196	0	40801586	0	97.13	nan	40415390	0	20207695	0	20207695	0	33870770	0	83.81	nan	38968610	0	241738	0	0.6	nan	4383144
Pyc_co34	321559	2411	365	1409	201264	196799	611542	280323	34161	2313858	18604	32247	130	298	1	2903811	1111434	2.61	1.673	4015245	53018023	0	1982337	0	0	0	9027592	0	51885308	0	97.86	nan	51035686	0	25517843	0	25517843	0	43193450	0	84.63	nan	49597284	0	305687	0	0.6	nan	5489528
Pyc_co35	329745	2506	371	1484	205441	201937	630277	288534	35042	2374165	18732	32713	133	290	1	2974345	1147298	2.59	1.832	4121643	53450732	0	1937962	0	0	0	8858553	0	52123476	0	97.52	nan	51512770	0	25756385	0	25756385	0	43543726	0	84.53	nan	49876374	0	309140	0	0.6	nan	5411734
Pyc_co36	324291	2447	386	1513	202661	200112	620707	283216	34699	2314977	18670	32546	129	293	1	2905445	1131480	2.57	1.502	4036925	51768139	0	1808361	0	0	0	7604960	0	47896305	0	92.52	nan	49959778	0	24979889	0	24979889	0	39692932	0	79.45	nan	45780066	0	307878	0	0.62	nan	5218804
Pyc_co37	347459	2586	389	1536	213746	209476	655347	302631	37000	2493394	19819	34377	131	317	1	3130503	1188008	2.64	2.387	4318511	59644283	0	2454029	0	0	0	7756643	0	58538608	0	98.15	nan	57190254	0	28595127	0	28595127	0	47734734	0	83.47	nan	55713756	0	370823	0	0.65	nan	6826594
Pyc_co38	325257	2397	358	1447	203153	199607	619379	284861	34834	2328381	18569	32176	133	302	1	2925513	1125615	2.6	1.733	4051128	52466816	0	1841202	0	0	0	8516148	0	50577885	0	96.4	nan	50625614	0	25312807	0	25312807	0	41993818	0	82.95	nan	48397070	0	339613	0	0.67	nan	5472462
Pyc_co39	324651	2458	369	1523	201825	199296	621044	283401	34645	2323647	18662	32516	129	271	1	2910843	1133875	2.57	1.509	4044718	50642126	0	1830508	0	0	0	8033200	0	49338607	0	97.43	nan	48811618	0	24405809	0	24405809	0	41447152	0	84.91	nan	47235150	0	272949	0	0.56	nan	4986052
Pyc_co4	266666	2176	341	1314	194327	188233	563845	249265	30412	1925172	16492	30342	126	260	1	2493978	975232	2.56	1.426	3469210	66423662	0	497670	0	0	0	6302011	0	64185901	0	96.63	nan	65925992	0	32962996	0	32962996	0	53984766	0	81.89	nan	62723500	0	964731	0	1.46	nan	6908684
Pyc_co40	319783	2493	358	1485	203052	200168	618373	282143	34102	2283003	18422	32223	121	290	1	2868977	1127311	2.54	1.495	3996288	39545731	0	1433349	0	0	0	5451041	0	38752919	0	98	nan	38112382	0	19056191	0	19056191	0	32054502	0	84.11	nan	37060194	0	259376	0	0.68	nan	4304504
Pyc_co42	336001	2569	371	1521	205837	203209	637594	293728	35780	2386650	19001	32955	118	287	1	2985335	1170566	2.55	1.655	4155901	48992197	0	1898581	0	0	0	9648072	0	47682714	0	97.33	nan	47093616	0	23546808	0	23546808	0	38919250	0	82.64	nan	45430062	0	354071	0	0.75	nan	5562074
Pyc_co44	325346	2431	380	1438	202411	198733	621089	284444	34781	2338094	18829	32635	122	282	1	2929160	1132143	2.59	1.674	4061303	48278122	0	1860730	0	0	0	7001848	0	47261608	0	97.89	nan	46417392	0	23208696	0	23208696	0	38969662	0	83.95	nan	45094924	0	305954	0	0.66	nan	5256834
Pyc_co45	325473	2452	361	1473	202234	198639	622616	284928	34447	2338832	18803	32615	126	320	1	2928134	1135462	2.58	1.617	4063596	48481361	0	1797769	0	0	0	6649680	0	47605267	0	98.19	nan	46683592	0	23341796	0	23341796	0	39262990	0	84.1	nan	45492144	0	315354	0	0.68	nan	5332526
Pyc_co46	314399	2270	364	1417	196885	191757	598780	274671	33489	2253504	18142	31844	122	263	1	2835698	1082480	2.62	1.584	3918178	45521206	0	1854778	0	0	0	7059119	0	44660516	0	98.11	nan	43666428	0	21833214	0	21833214	0	36774356	0	84.22	nan	42544852	0	260886	0	0.6	nan	4974054
Pyc_co48	348975	2677	397	1614	214234	212199	663741	304789	37253	2503321	19918	34746	129	308	1	3125397	1219212	2.56	1.998	4344609	51208923	0	2000797	0	0	0	6891189	0	50149419	0	97.93	nan	49208126	0	24604063	0	24604063	0	40771224	0	82.85	nan	47795950	0	352672	0	0.72	nan	6034980
Pyc_co49	306810	2265	352	1309	193549	188927	585657	268420	32800	2183508	17619	30959	115	290	1	2746784	1066054	2.58	1.366	3812838	37623202	0	1421410	0	0	0	5578337	0	36618467	0	97.33	nan	36201792	0	18100896	0	18100896	0	30339902	0	83.81	nan	34976438	0	220619	0	0.61	nan	3975210
Pyc_co5	301113	2290	334	1424	195040	190241	600348	270465	33099	2112798	17367	31377	112	253	1	2684092	1072422	2.5	1.482	3756514	63021429	0	471273	0	0	0	2204634	0	60792240	0	96.46	nan	62550156	0	31275078	0	31275078	0	50761310	0	81.15	nan	59326378	0	994589	0	1.59	nan	6732108
Pyc_co50	311264	2317	358	1383	196793	192516	600578	272176	33123	2235925	17850	31306	111	301	1	2811414	1084851	2.59	1.451	3896265	45916305	0	1771795	0	0	0	9161134	0	44458998	0	96.83	nan	44144510	0	22072255	0	22072255	0	35953468	0	81.44	nan	42361790	0	325413	0	0.74	nan	5521496
Pyc_co51	323612	2520	355	1485	206088	202526	625968	284882	34981	2307678	18913	32763	122	289	1	2910526	1131944	2.57	1.685	4042470	45845885	0	1825173	0	0	0	9169315	0	44940244	0	98.02	nan	44020712	0	22010356	0	22010356	0	36362990	0	82.6	nan	42812334	0	302737	0	0.69	nan	5583958
Pyc_co52	316109	2335	365	1385	197499	192564	600245	275852	33403	2260446	17973	31146	124	305	1	2841616	1088409	2.61	1.51	3930025	48094883	0	1966765	0	0	0	8648823	0	46705663	0	97.11	nan	46128118	0	23064059	0	23064059	0	37266028	0	80.79	nan	44376466	0	362432	0	0.79	nan	6121316
Pyc_co53	339694	2682	379	1533	212982	209746	653072	298744	36388	2429942	19412	34007	130	307	1	3051642	1187663	2.57	2.169	4239305	48955809	0	1663727	0	0	0	7204447	0	44385121	0	90.66	nan	47292082	0	23646041	0	23646041	0	37055038	0	78.35	nan	42463494	0	257900	0	0.55	nan	4542600
Pyc_co54	320748	2396	365	1416	200359	196460	609825	281085	34227	2305656	18277	31859	128	288	1	2890470	1112899	2.6	1.61	4003369	47323314	0	1743106	0	0	0	7254100	0	45426489	0	95.99	nan	45580208	0	22790104	0	22790104	0	37619574	0	82.53	nan	43407792	0	275591	0	0.6	nan	4935382
Pyc_co55	300160	2369	377	1391	197731	192532	586874	265424	31985	2167073	17522	30475	129	297	1	2740050	1054565	2.6	1.442	3794615	42484590	0	1490344	0	0	0	6176080	0	41012868	0	96.54	nan	40994246	0	20497123	0	20497123	0	34544886	0	84.27	nan	39305640	0	216884	0	0.53	nan	4106064
Pyc_co57	327025	2485	362	1490	205832	202386	624632	286704	34885	2359105	18768	32510	135	310	1	2961795	1135106	2.61	1.785	4096901	58221708	0	2102070	0	0	0	10308037	0	56576990	0	97.18	nan	56119638	0	28059819	0	28059819	0	46658188	0	83.14	nan	54104762	0	370158	0	0.66	nan	6418914
Pyc_co58	319512	2500	378	1459	203687	200494	616455	281579	34061	2305155	18582	32480	124	289	1	2895265	1121771	2.58	1.531	4017036	46837894	0	1737354	0	0	0	7072671	0	45907501	0	98.01	nan	45100540	0	22550270	0	22550270	0	38069202	0	84.41	nan	43891102	0	279045	0	0.62	nan	5046790
Pyc_co59	360193	2768	409	1654	218959	217991	679483	313459	38182	2613713	20534	35469	132	316	1	3246301	1257272	2.58	2.184	4503573	86679206	0	3256308	0	0	0	10232497	0	84996033	0	98.06	nan	83422898	0	41711449	0	41711449	0	70539440	0	84.56	nan	81227516	0	512209	0	0.61	nan	9184946
Pyc_co60	325462	2480	357	1437	202354	199066	619147	284188	34417	2348737	18346	31863	123	292	1	2937170	1131390	2.6	1.639	4068560	55465021	0	2149531	0	0	0	9544952	0	54308182	0	97.91	nan	53315490	0	26657745	0	26657745	0	44912144	0	84.24	nan	51819606	0	339045	0	0.64	nan	5943144
Pyc_co61	322450	2447	366	1424	201714	197877	616384	281404	34365	2318276	18627	32631	111	288	1	2905968	1122669	2.59	1.657	4028637	46049894	0	1767232	0	0	0	6995866	0	44676694	0	97.02	nan	44282662	0	22141331	0	22141331	0	36777538	0	83.05	nan	42628766	0	280696	0	0.63	nan	5020382
Pyc_co62	349034	2735	385	1592	213670	211952	659809	304631	37031	2528419	19729	33986	130	306	1	3143955	1219752	2.58	1.889	4363707	74148458	0	2907154	0	0	0	7006189	0	72561343	0	97.86	nan	71241304	0	35620652	0	35620652	0	60241308	0	84.56	nan	69220464	0	433725	0	0.61	nan	7694452
Pyc_co63	298350	2138	343	1337	189869	183915	571442	260008	31975	2104581	17378	30324	113	291	1	2670242	1022072	2.61	1.397	3692314	42260046	0	1382132	0	0	0	5989172	0	41020951	0	97.07	nan	40877914	0	20438957	0	20438957	0	35359404	0	86.5	nan	39424776	0	214043	0	0.52	nan	3480340
Pyc_co8	304775	2265	346	1365	194119	189175	596509	269902	33125	2127248	17560	31741	126	257	1	2701454	1067315	2.53	1.48	3768769	59140861	0	599221	0	0	0	1365265	0	56950288	0	96.3	nan	58541640	0	29270820	0	29270820	0	45696226	0	78.06	nan	55510274	0	840793	0	1.44	nan	6658598
Pyc_co9	290330	2246	360	1372	195463	190215	588897	263583	31837	2074913	17340	31175	125	228	1	2647841	1040511	2.54	1.513	3688352	59502833	0	610319	0	0	0	830010	0	57758602	0	97.07	nan	58892514	0	29446257	0	29446257	0	45082416	0	76.55	nan	56453592	0	694691	0	1.18	nan	6624828
Pyc_py1	68575	716	107	425	70896	62631	177854	70374	7898	542814	4253	8681	61	83	1	728091	287358	2.53	0.898	1015449	59223915	0	94151	0	0	0	4603925	0	57861587	0	97.7	nan	59129764	0	29564882	0	29564882	0	55099610	0	93.18	nan	57383940	0	383496	0	0.65	nan	1707016
Pyc_py10	112026	1006	150	600	94358	86144	256314	108009	13056	831158	6907	13391	76	114	1	1095279	428150	2.56	0.98	1523429	56749283	0	171379	0	0	0	581636	0	53803744	0	94.81	nan	56577904	0	28288952	0	28288952	0	49727564	0	87.89	nan	53221744	0	410621	0	0.73	nan	2271258
Pyc_py11	89714	802	131	508	80231	72208	219529	88181	10829	657375	5717	11746	58	78	1	884407	352801	2.51	0.865	1237208	48462077	0	103055	0	0	0	1708190	0	47364217	0	97.73	nan	48359022	0	24179511	0	24179511	0	44426396	0	91.87	nan	46892968	0	368194	0	0.76	nan	1748912
Pyc_py12	126993	1080	162	690	102457	93502	293708	123457	14572	948584	7371	14579	88	221	1	1242953	484628	2.56	1.122	1727581	57971441	0	151815	0	0	0	2099162	0	55841420	0	96.33	nan	57819626	0	28909813	0	28909813	0	51628442	0	89.29	nan	55186372	0	503233	0	0.87	nan	2596074
Pyc_py13	158507	1232	186	806	120932	110473	350710	150969	18124	1149469	9382	18136	90	260	1	1504962	584457	2.57	1.368	2089419	62188160	0	212540	0	0	0	3545537	0	60479784	0	97.25	nan	61975620	0	30987810	0	30987810	0	55216742	0	89.09	nan	59674406	0	592838	0	0.96	nan	3209524
Pyc_py14	143205	1205	168	745	109402	100277	315524	134540	15535	1081664	7898	14985	88	247	1	1391462	534164	2.6	1.288	1925626	57062119	0	240107	0	0	0	583797	0	55728923	0	97.66	nan	56822012	0	28411006	0	28411006	0	50796786	0	89.4	nan	54983258	0	505558	0	0.89	nan	3001686
Pyc_py15	122753	991	152	634	98691	89348	275544	116424	14356	875602	7566	14538	62	98	1	1159805	457081	2.54	1.1	1616886	58217565	0	151915	0	0	0	2850331	0	56802059	0	97.57	nan	58065650	0	29032825	0	29032825	0	52658210	0	90.69	nan	56153704	0	496440	0	0.85	nan	2455004
Pyc_py16	77663	723	99	458	72625	64397	190883	76356	8745	594815	4690	9080	61	104	1	788588	312201	2.53	0.956	1100789	56376402	0	125324	0	0	0	743398	0	54447077	0	96.58	nan	56251078	0	28125539	0	28125539	0	50870808	0	90.44	nan	53930632	0	391121	0	0.7	nan	1799082
Pyc_py17	169881	1400	223	895	133136	122439	374435	162145	20053	1225304	10297	19696	91	279	1	1617724	622713	2.6	1.278	2240437	67664408	0	267678	0	0	0	4271895	0	65891045	0	97.38	nan	67396730	0	33698365	0	33698365	0	59389794	0	88.12	nan	64969342	0	654025	0	0.97	nan	4079440
Pyc_py18	98441	1306	198	799	124858	115388	279588	110831	12574	858853	8992	16515	92	140	1	1186248	442466	2.68	1.042	1628714	35626862	0	483488	0	0	0	3559748	0	35099746	0	98.52	nan	35143374	0	17571687	0	17571687	0	31881596	0	90.72	nan	34494644	0	121614	0	0.35	nan	2003518
Pyc_py19	175232	1399	217	867	126726	117996	366179	160898	19419	1280481	10230	19169	83	150	1	1648328	630889	2.61	1.498	2279217	46527839	0	750525	0	0	0	10637012	0	45768967	0	98.37	nan	45777314	0	22888657	0	22888657	0	42213570	0	92.22	nan	44813938	0	204504	0	0.45	nan	2162238
Pyc_py2	107850	1003	152	620	97632	88159	260203	107663	12851	800878	6519	13232	94	190	1	1075499	421674	2.55	0.969	1497173	50722190	0	132576	0	0	0	4560226	0	49549530	0	97.69	nan	50589614	0	25294807	0	25294807	0	46039476	0	91.01	nan	49005058	0	411896	0	0.81	nan	2172092
Pyc_py20	163121	1339	207	778	120180	111342	346245	150290	17759	1220414	9202	16719	97	282	1	1562325	595811	2.62	1.44	2158136	49427444	0	764934	0	0	0	10769027	0	48089553	0	97.29	nan	48662510	0	24331255	0	24331255	0	44547908	0	91.54	nan	47125722	0	198897	0	0.41	nan	2126142
Pyc_py21	179192	1415	224	873	128095	119660	372532	163751	19847	1315025	10406	18785	101	286	1	1688375	641985	2.63	1.471	2330360	60566928	0	981750	0	0	0	11820029	0	59126764	0	97.62	nan	59585178	0	29792589	0	29792589	0	54511936	0	91.49	nan	57887466	0	257548	0	0.43	nan	2785720
Pyc_py22	151220	1336	205	828	122224	113531	336114	145106	17347	1158638	9002	16317	95	249	1	1500393	571984	2.62	1.334	2072377	48316395	0	654125	0	0	0	4853469	0	47598348	0	98.51	nan	47662270	0	23831135	0	23831135	0	44058390	0	92.44	nan	46742506	0	201717	0	0.42	nan	2109266
Pyc_py23	167361	1398	215	830	122201	114300	352463	154424	18221	1261276	9475	17229	102	276	1	1608288	611648	2.63	1.48	2219936	54736164	0	821878	0	0	0	10053831	0	52685221	0	96.25	nan	53914286	0	26957143	0	26957143	0	49059686	0	91	nan	51664678	0	198665	0	0.37	nan	2150100
Pyc_py24	145255	1247	162	715	110032	101732	311659	133751	15954	1081855	9023	16031	72	134	1	1393025	534735	2.61	1.16	1927760	49302528	0	675548	0	0	0	9061674	0	47275968	0	95.89	nan	48626980	0	24313490	0	24313490	0	44047666	0	90.58	nan	46406784	0	193636	0	0.4	nan	1954152
Pyc_py25	155146	1349	208	813	121011	112920	339900	147529	17335	1185525	9130	16919	107	290	1	1525902	582437	2.62	1.401	2108339	40312453	0	513803	0	0	0	2559659	0	39638141	0	98.33	nan	39798650	0	19899325	0	19899325	0	36580220	0	91.91	nan	38928360	0	195978	0	0.49	nan	1747812
Pyc_py26	137566	1317	202	775	117288	109186	314972	132402	15422	1070084	8630	15520	95	261	1	1393659	530212	2.63	1.402	1923871	46124280	0	574548	0	0	0	5138449	0	45509252	0	98.67	nan	45549732	0	22774866	0	22774866	0	42438952	0	93.17	nan	44769250	0	165454	0	0.36	nan	1947924
Pyc_py27	124692	1102	145	638	97793	89990	268488	115223	13828	918302	7569	13741	74	141	1	1190938	460913	2.58	1.016	1651851	39629621	0	496301	0	0	0	8711974	0	38981305	0	98.36	nan	39133320	0	19566660	0	19566660	0	36532408	0	93.35	nan	38323606	0	161398	0	0.41	nan	1489368
Pyc_py28	170111	1373	207	833	123302	114546	356271	156260	18902	1238971	9963	18527	89	263	1	1595774	613995	2.6	1.55	2209769	47924398	0	721358	0	0	0	11263211	0	47178686	0	98.44	nan	47203040	0	23601520	0	23601520	0	43793074	0	92.78	nan	46262722	0	194606	0	0.41	nan	2061110
Pyc_py29	152835	1489	231	884	133317	125156	321924	145267	17631	1148588	10444	18392	99	231	1	1519914	556731	2.73	1.179	2076645	52782752	0	891574	0	0	0	8833033	0	50406531	0	95.5	nan	51891178	0	25945589	0	25945589	0	46363436	0	89.35	nan	49321652	0	193305	0	0.37	nan	2453696
Pyc_py3	92540	958	141	564	91701	83274	234655	96126	11303	728347	6136	12644	75	97	1	977511	381155	2.56	0.87	1358666	53219399	0	129193	0	0	0	4223231	0	52065435	0	97.83	nan	53090206	0	26545103	0	26545103	0	48697064	0	91.73	nan	51556534	0	379708	0	0.72	nan	2131492
Pyc_py30	178205	1404	228	897	126932	118715	368206	162325	19518	1299206	10822	19678	81	273	1	1671281	635375	2.63	1.032	2306656	54958724	0	987948	0	0	0	9943022	0	53859563	0	98	nan	53970776	0	26985388	0	26985388	0	49447438	0	91.62	nan	52642676	0	228939	0	0.42	nan	2597852
Pyc_py31	196121	1590	242	954	140288	130433	407140	181050	21967	1415447	11380	20813	89	281	1	1831976	695983	2.63	1.405	2527959	54866325	0	960815	0	0	0	10008154	0	53733340	0	97.94	nan	53905510	0	26952755	0	26952755	0	49391180	0	91.63	nan	52565282	0	207243	0	0.38	nan	2603054
Pyc_py32	196412	1529	279	940	138210	128438	403411	179006	22041	1403646	11126	20742	101	311	1	1816596	689785	2.63	1.431	2506381	59184952	0	1043296	0	0	0	11658156	0	57885560	0	97.8	nan	58141656	0	29070828	0	29070828	0	52972014	0	91.11	nan	56577976	0	264288	0	0.45	nan	2960790
Pyc_py33	168360	1529	231	915	135175	126647	377110	162195	19228	1256175	10487	19576	101	274	1	1648198	629971	2.62	1.324	2278169	49100522	0	766242	0	0	0	5303261	0	48226255	0	98.22	nan	48334280	0	24167140	0	24167140	0	44139612	0	91.32	nan	47253602	0	206411	0	0.43	nan	2453614
Pyc_py34	175974	1598	246	938	137080	127894	380571	166008	20306	1319842	11055	20121	97	216	1	1720500	641628	2.68	1.342	2362128	52535822	0	935234	0	0	0	9283037	0	51622227	0	98.26	nan	51600588	0	25800294	0	25800294	0	47315384	0	91.7	nan	50479870	0	207123	0	0.4	nan	2628382
Pyc_py35	150944	1293	192	811	118182	109507	333471	142551	17429	1108035	9309	17329	78	143	1	1450779	558653	2.6	1.408	2009432	53117527	0	608567	0	0	0	4460737	0	52270060	0	98.4	nan	52508960	0	26254480	0	26254480	0	48017424	0	91.45	nan	51410656	0	250837	0	0.48	nan	2244878
Pyc_py36	174244	1472	240	900	136045	126369	380784	164996	20245	1265523	10566	19595	84	291	1	1663114	638390	2.61	1.315	2301504	46916764	0	684094	0	0	0	2914451	0	46154015	0	98.37	nan	46232670	0	23116335	0	23116335	0	42010442	0	90.87	nan	45249662	0	220259	0	0.48	nan	2404308
Pyc_py37	161818	1502	231	876	132145	123280	370585	156959	18651	1235957	10341	19410	86	287	1	1617961	614336	2.63	1.298	2232297	42610863	0	658701	0	0	0	4901570	0	41932252	0	98.41	nan	41952162	0	20976081	0	20976081	0	38382720	0	91.49	nan	41090154	0	183397	0	0.44	nan	2146242
Pyc_py38	170642	1498	234	926	138374	128484	382320	162915	19444	1281428	10595	19652	101	308	1	1680089	637004	2.64	1.325	2317093	44737143	0	696145	0	0	0	4664207	0	44013249	0	98.38	nan	44040998	0	22020499	0	22020499	0	40355962	0	91.63	nan	43125210	0	191894	0	0.44	nan	2257260
Pyc_py39	164275	1516	240	929	136122	126209	373229	159287	18742	1229650	10437	19634	89	288	1	1622217	618595	2.62	1.229	2240812	39620299	0	609509	0	0	0	4104342	0	39019578	0	98.48	nan	39010790	0	19505395	0	19505395	0	35736596	0	91.61	nan	38237312	0	172757	0	0.44	nan	1974604
Pyc_py4	151754	1302	218	858	127196	116627	349409	149340	17946	1117008	9560	18969	94	256	1	1487123	573558	2.59	1.16	2060681	65875192	0	246106	0	0	0	8229715	0	64025316	0	97.19	nan	65629086	0	32814543	0	32814543	0	58178890	0	88.65	nan	63178946	0	600264	0	0.91	nan	3730690
Pyc_py40	183085	1499	241	951	135100	126384	387862	170661	20082	1355376	11099	20296	101	339	1	1752888	660375	2.65	1.329	2413263	56864554	0	977054	0	0	0	10660513	0	55813930	0	98.15	nan	55887500	0	27943750	0	27943750	0	51354722	0	91.89	nan	54627162	0	209714	0	0.38	nan	2714544
Pyc_py41	187086	1439	235	892	134290	124084	387375	170609	20822	1332227	10855	19744	87	295	1	1734680	655531	2.65	1.266	2390211	48808170	0	850034	0	0	0	9066633	0	46743817	0	95.77	nan	47958136	0	23979068	0	23979068	0	42615228	0	88.86	nan	45667750	0	226033	0	0.47	nan	2510372
Pyc_py42	176968	1467	229	865	129368	119873	372663	163155	19948	1276469	9908	18471	95	267	1	1656798	633106	2.62	1.227	2289904	47553449	0	772219	0	0	0	10288079	0	46493415	0	97.77	nan	46781230	0	23390615	0	23390615	0	42298806	0	90.42	nan	45478796	0	242400	0	0.52	nan	2648648
Pyc_py43	197199	1643	241	988	139904	130388	410425	180367	21792	1414347	11211	20696	96	306	1	1830027	699747	2.62	1.508	2529774	54632283	0	914781	0	0	0	10429900	0	53318945	0	97.6	nan	53717502	0	26858751	0	26858751	0	48332808	0	89.98	nan	52130804	0	273360	0	0.51	nan	3168780
Pyc_py44	193180	1502	249	926	137283	127233	399611	175581	21603	1375521	10966	20527	94	192	1	1788431	676199	2.64	1.365	2464630	52125716	0	1012146	0	0	0	8275055	0	47391800	0	90.92	nan	51113570	0	25556785	0	25556785	0	42500402	0	83.15	nan	46114990	0	264664	0	0.52	nan	2957152
Pyc_py45	190946	1472	233	930	133608	124283	392484	173223	20944	1391469	10413	19000	83	275	1	1784698	674830	2.64	1.465	2459528	62040946	0	1155924	0	0	0	8986267	0	59984620	0	96.69	nan	60885022	0	30442511	0	30442511	0	54708766	0	89.86	nan	58572900	0	255796	0	0.42	nan	3227970
Pyc_py46	175021	1424	218	873	126650	118402	366306	159411	19627	1270091	10550	19260	89	235	1	1640456	627872	2.61	1.608	2268328	59312582	0	858192	0	0	0	11985673	0	57631117	0	97.17	nan	58454390	0	29227195	0	29227195	0	53408960	0	91.37	nan	56513094	0	259831	0	0.44	nan	2567150
Pyc_py47	174031	1391	198	914	127184	117642	365795	160529	19521	1218421	10203	18732	87	265	1	1594979	620083	2.57	1.18	2215062	45097912	0	533004	0	0	0	5306528	0	32805212	0	72.74	nan	44564908	0	22282454	0	22282454	0	30113770	0	67.57	nan	32093794	0	178414	0	0.4	nan	1615214
Pyc_py5	165592	1340	203	860	129382	119250	364829	157282	19275	1191385	10017	19101	88	143	1	1568471	610425	2.57	1.35	2178896	65616569	0	228371	0	0	0	3273847	0	63957425	0	97.47	nan	65388198	0	32694099	0	32694099	0	58542314	0	89.53	nan	63141126	0	587928	0	0.9	nan	3353838
Pyc_py6	157065	1341	203	845	125221	115221	356129	152833	17881	1171196	9063	18001	88	272	1	1533541	591963	2.59	1.214	2125504	62342150	0	221530	0	0	0	3501705	0	60721428	0	97.4	nan	62120620	0	31060310	0	31060310	0	55161652	0	88.8	nan	59914762	0	585136	0	0.94	nan	3536830
Pyc_py7	140155	1277	215	784	123416	112564	338274	141664	17069	1035675	9045	18262	87	257	1	1396816	542086	2.58	1.109	1938902	66271286	0	214182	0	0	0	2945699	0	61082838	0	92.17	nan	66057104	0	33028552	0	33028552	0	55787242	0	84.45	nan	60327974	0	540682	0	0.82	nan	3323960
Pyc_py8	129812	1099	165	707	104598	95217	298338	125903	14332	992032	7226	14334	80	225	1	1287142	497063	2.59	1.186	1784205	53457441	0	162347	0	0	0	1896589	0	52115654	0	97.49	nan	53295094	0	26647547	0	26647547	0	47829328	0	89.74	nan	51486170	0	467137	0	0.88	nan	2669050
Pyc_py9	152515	1217	186	789	119098	108860	345627	147343	17715	1120090	8950	17790	86	251	1	1469108	571550	2.57	1.317	2040658	55657805	0	194355	0	0	0	1851941	0	54074349	0	97.16	nan	55463450	0	27731725	0	27731725	0	49101204	0	88.53	nan	53354684	0	525310	0	0.95	nan	3080452
Pyc_si1	225120	1772	304	1142	176062	165133	501039	215586	25840	1651818	14420	27426	103	285	1	2170566	835686	2.6	1.813	3006252	66688832	0	426626	0	0	0	4422903	0	64712699	0	97.04	nan	66262206	0	33131103	0	33131103	0	55913302	0	84.38	nan	63468820	0	817253	0	1.23	nan	5933348
Pyc_si2	194022	1637	247	1008	153906	143747	437224	186940	22184	1435492	12514	23908	104	273	1	1884258	729120	2.58	1.633	2613378	66928714	0	327710	0	0	0	4336636	0	65037284	0	97.17	nan	66601004	0	33300502	0	33300502	0	57894738	0	86.93	nan	64001798	0	707776	0	1.06	nan	4692052
Pyc_si3	238469	1781	304	1143	174059	162759	500090	219618	26735	1710362	14911	27640	106	300	1	2223260	855225	2.6	1.807	3078485	66320727	0	413883	0	0	0	4059347	0	63142711	0	95.21	nan	65906844	0	32953422	0	32953422	0	54612026	0	82.86	nan	61904314	0	824514	0	1.25	nan	5648276
Pyc_si4	210312	1692	276	1079	165074	154664	482703	205328	23980	1579497	12201	24626	94	289	1	2060008	801996	2.57	1.855	2862004	53942485	0	309643	0	0	0	2580862	0	52149286	0	96.68	nan	53632842	0	26816421	0	26816421	0	45306986	0	84.48	nan	51179468	0	660175	0	1.23	nan	4619632
Pyc_si5	255009	1905	322	1186	178731	169084	510953	228809	27906	1839934	15928	28286	114	335	1	2367796	890937	2.66	1.773	3258733	36590826	0	1036488	0	0	0	3875560	0	35366910	0	96.66	nan	35554338	0	17777169	0	17777169	0	30522026	0	85.85	nan	34132268	0	198154	0	0.56	nan	3053954
Pyc_us1	179233	1422	250	907	146152	133246	407917	174950	21403	1317878	11219	22208	102	268	1	1745313	672021	2.6	1.541	2417334	61353148	0	257280	0	0	0	3219439	0	59680849	0	97.27	nan	61095868	0	30547934	0	30547934	0	53611136	0	87.75	nan	58850602	0	572967	0	0.94	nan	3793672
Pyc_us10	228160	1658	286	1033	155608	144381	462890	205219	25605	1639746	13368	23836	97	289	1	2100921	801455	2.62	1.887	2902376	51429946	0	939196	0	0	0	8744760	0	50145168	0	97.5	nan	50490750	0	25245375	0	25245375	0	45509918	0	90.14	nan	48947064	0	258908	0	0.51	nan	2837332
Pyc_us2	168584	1377	244	923	149050	135983	407627	171638	20548	1276129	10955	22187	102	251	1	1706447	659316	2.59	1.478	2365763	51699246	0	210998	0	0	0	3370677	0	50362159	0	97.41	nan	51488248	0	25744124	0	25744124	0	45149842	0	87.69	nan	49658722	0	492439	0	0.96	nan	3301732
Pyc_us3	164567	1342	212	846	135185	123995	380697	161121	19303	1206598	10049	19858	89	244	1	1600991	623268	2.57	1.406	2224259	50175565	0	192795	0	0	0	4019738	0	48873484	0	97.4	nan	49982770	0	24991385	0	24991385	0	44193732	0	88.42	nan	48193574	0	487115	0	0.97	nan	2945370
Pyc_us4	169379	1459	238	900	139407	128229	392383	165579	19874	1267166	10807	21572	101	267	1	1672012	645520	2.59	1.482	2317532	65572456	0	250030	0	0	0	5868182	0	63957501	0	97.54	nan	65322426	0	32661213	0	32661213	0	58110802	0	88.96	nan	63123424	0	584047	0	0.89	nan	3727076
Pyc_us5	186706	1515	269	971	151819	139176	424558	182464	21991	1371453	11557	22916	92	231	1	1814067	701824	2.58	1.718	2515891	66869435	0	277465	0	0	0	7783094	0	65215327	0	97.53	nan	66591970	0	33295985	0	33295985	0	58791608	0	88.29	nan	64321100	0	616762	0	0.93	nan	4123028
Pyc_us6	243727	1689	278	1068	163046	151324	485137	217837	27084	1744276	13737	24956	111	304	1	2227931	846844	2.63	1.948	3074775	50916543	0	1023491	0	0	0	7866889	0	48927311	0	96.09	nan	49893052	0	24946526	0	24946526	0	43924636	0	88.04	nan	47635190	0	268630	0	0.54	nan	3063080
Pyc_us7	218117	1587	273	1006	148659	138601	441115	196648	24410	1552406	12907	23405	97	170	1	1996769	762823	2.62	1.706	2759592	50832879	0	829265	0	0	0	8904515	0	49059612	0	96.51	nan	50003614	0	25001807	0	25001807	0	44848312	0	89.69	nan	47989604	0	240743	0	0.48	nan	2553708
Pyc_us8	227213	1630	269	1064	154242	143026	454337	203762	25353	1620839	12753	23156	105	197	1	2077927	790227	2.63	1.778	2868154	46077054	0	894520	0	0	0	7322594	0	45378022	0	98.48	nan	45182534	0	22591267	0	22591267	0	41048228	0	90.85	nan	44261274	0	222228	0	0.49	nan	2675640
Pyc_us9	235124	1611	273	1051	157475	146186	467805	209835	25987	1673301	13364	24004	108	290	1	2141765	814842	2.63	1.787	2956607	44347558	0	917400	0	0	0	6254716	0	42642881	0	96.16	nan	43430158	0	21715079	0	21715079	0	38341280	0	88.28	nan	41500576	0	224905	0	0.52	nan	2599650
Pyw_be1	166363	1142	229	772	128494	115484	356924	154905	19830	1138115	10366	19785	89	241	1	1535527	577356	2.66	0.564	2112883	65307214	0	325212	0	0	0	5884426	0	62696695	0	96	nan	64982002	0	32491001	0	32491001	0	55460466	0	85.35	nan	61718020	0	653463	0	1.01	nan	4720954
Pyw_be2	182496	1349	247	880	143272	128103	402400	173445	22007	1281738	11330	22328	101	265	1	1717377	652764	2.63	1.135	2370141	57133181	0	283633	0	0	0	2556136	0	55489812	0	97.12	nan	56849548	0	28424774	0	28424774	0	49115104	0	86.39	nan	54635616	0	570563	0	1	nan	4185420
Pyw_be3	147110	1067	222	750	124117	111068	334985	142864	17941	1057061	9483	18903	91	233	1	1428509	537515	2.66	0.472	1966024	52478740	0	264916	0	0	0	3121373	0	51151667	0	97.47	nan	52213824	0	26106912	0	26106912	0	45256998	0	86.68	nan	50380584	0	506167	0	0.97	nan	3924628
Pyw_be4	192780	1270	240	851	135556	123680	388739	172170	21807	1329390	11266	21082	97	283	1	1752694	646679	2.71	0.676	2399373	51745264	0	1223718	0	0	0	8348891	0	50115880	0	96.85	nan	50521546	0	25260773	0	25260773	0	44127914	0	87.34	nan	48642602	0	249560	0	0.49	nan	3506386
Pyw_be5	209229	1432	259	910	146704	133797	425524	187848	23954	1445424	12311	22826	94	308	1	1907983	702814	2.71	1.173	2610797	55380165	0	1249503	0	0	0	7606546	0	54416389	0	98.26	nan	54130662	0	27065331	0	27065331	0	48497906	0	89.59	nan	52904276	0	262610	0	0.49	nan	3671274
Pyw_ca1	163113	1332	230	884	137173	124985	380298	161542	19830	1196336	10592	21424	87	292	1	1599379	618901	2.58	1.217	2218280	57029989	0	238411	0	0	0	1726740	0	55140140	0	96.69	nan	56791578	0	28395789	0	28395789	0	49610334	0	87.36	nan	54402824	0	498905	0	0.88	nan	3527162
Pyw_ca2	159568	1280	228	868	134483	121341	366167	155428	19419	1124997	10078	19877	100	263	1	1525614	588639	2.59	1.178	2114253	63100290	0	222736	0	0	0	6967048	0	57156253	0	90.58	nan	62877554	0	31438777	0	31438777	0	51745686	0	82.3	nan	56360536	0	572981	0	0.91	nan	3358776
Pyw_ca3	170772	1324	236	819	136179	122871	382512	163841	20178	1205184	10251	20307	91	296	1	1614692	620334	2.6	0.938	2235026	62232059	0	260451	0	0	0	3089932	0	59252825	0	95.21	nan	61971608	0	30985804	0	30985804	0	53301726	0	86.01	nan	58401550	0	590824	0	0.95	nan	3789504
Pyw_ca4	208768	1481	248	905	144962	132413	420455	186972	23948	1418519	12308	22675	102	311	1	1868284	705975	2.65	0.938	2574259	50400451	0	1165619	0	0	0	7190300	0	48887226	0	97	nan	49234832	0	24617416	0	24617416	0	43519800	0	88.39	nan	47445122	0	276485	0	0.56	nan	3253754
Pyw_cau1	227101	1599	286	1066	164832	155361	474072	208483	24853	1635522	13769	25578	98	224	1	2120591	812446	2.61	0.741	2933037	64172616	0	475938	0	0	0	8019847	0	61881874	0	96.43	nan	63696678	0	31848339	0	31848339	0	51986098	0	81.62	nan	60459886	0	946050	0	1.49	nan	6707212
Pyw_cau2	235205	1589	301	1046	167394	158378	481693	213906	25923	1684329	14266	25993	102	243	1	2177612	832956	2.61	0.752	3010568	67504456	0	522354	0	0	0	5893268	0	64113550	0	94.98	nan	66982102	0	33491051	0	33491051	0	53733078	0	80.22	nan	62620606	0	970590	0	1.45	nan	7039486
Pyw_co10	294442	2147	341	1358	191008	183336	576556	260927	31628	2101618	17336	30679	112	262	1	2666355	1025637	2.6	2.308	3691992	38881296	0	1166198	0	0	0	4176639	0	37359314	0	96.09	nan	37715098	0	18857549	0	18857549	0	31736468	0	84.15	nan	35965880	0	227236	0	0.6	nan	3613220
Pyw_co13	222319	1425	287	979	152465	142013	439646	196174	24074	1620409	12953	23178	95	283	1	2077594	758889	2.74	0.636	2836483	54816281	0	1690871	0	0	0	10771447	0	53644869	0	97.86	nan	53125410	0	26562705	0	26562705	0	44965138	0	84.64	nan	51581762	0	372236	0	0.7	nan	5663878
Pyw_co14	320910	2330	366	1403	198933	194493	605658	278219	33939	2319136	18358	31752	126	303	1	2902418	1103784	2.63	1.554	4006202	62652520	0	2288864	0	0	0	5632275	0	61450737	0	98.08	nan	60363656	0	30181828	0	30181828	0	51116678	0	84.68	nan	58774418	0	387455	0	0.64	nan	6554898
Pyw_co15	273995	1860	327	1150	176244	169076	523313	238338	29077	1966315	15668	27448	108	271	1	2490441	932973	2.67	0.917	3423414	50752669	0	1905843	0	0	0	5230418	0	48771051	0	96.1	nan	48846826	0	24423413	0	24423413	0	40134920	0	82.16	nan	46531166	0	334042	0	0.68	nan	5485910
Pyw_co3	309788	2301	337	1360	195345	189743	588798	270561	33173	2206326	17997	31213	111	294	1	2787637	1059950	2.63	1.565	3847587	43545614	0	1783342	0	0	0	4489719	0	42635623	0	97.91	nan	41762272	0	20881136	0	20881136	0	35264258	0	84.44	nan	40623638	0	228643	0	0.55	nan	4564920
Pyw_co4	333335	2525	372	1498	205672	202041	631701	290311	35190	2418933	19103	33437	134	306	1	3019800	1155043	2.61	1.879	4174843	58277000	0	2258786	0	0	0	7492918	0	56738676	0	97.36	nan	56018214	0	28009107	0	28009107	0	46981968	0	83.87	nan	54149478	0	330412	0	0.59	nan	6150534
Pyw_co5	297507	2106	358	1313	189970	182753	567705	259658	31456	2135836	17318	29647	111	266	1	2696918	1019330	2.65	1.379	3716248	42702614	0	1764630	0	0	0	4195870	0	41782597	0	97.85	nan	40937984	0	20468992	0	20468992	0	33975502	0	82.99	nan	39759286	0	258681	0	0.63	nan	5012916
Pyw_co6	321473	2424	366	1401	200211	195304	610171	280838	34115	2316749	18381	31830	115	291	1	2904763	1109177	2.62	1.727	4013940	47718855	0	1885141	0	0	0	4724431	0	46736428	0	97.94	nan	45833714	0	22916857	0	22916857	0	38575452	0	84.16	nan	44569482	0	281805	0	0.61	nan	5125686
Pyw_co7	299484	2129	322	1337	188424	182660	570356	260175	31750	2125907	17318	30081	118	274	1	2685923	1024665	2.62	1.299	3710588	37749779	0	1484309	0	0	0	3236873	0	36930108	0	97.83	nan	36265470	0	18132735	0	18132735	0	30213086	0	83.31	nan	35204888	0	240911	0	0.66	nan	4272762
Pyw_co8	303732	2190	347	1318	191411	184907	578941	264035	32185	2172721	17457	30326	107	278	1	2740664	1039555	2.64	1.407	3780219	43682064	0	1731850	0	0	0	4142032	0	42870059	0	98.14	nan	41950214	0	20975107	0	20975107	0	34915422	0	83.23	nan	40844908	0	293301	0	0.7	nan	5043900
Pyw_co9	337231	2510	373	1508	207164	203721	635270	292656	35965	2413852	19019	32762	124	328	1	3022551	1160232	2.61	1.785	4182783	76091525	0	2950193	0	0	0	6288844	0	73706984	0	96.87	nan	73141332	0	36570666	0	36570666	0	60333802	0	82.49	nan	70280388	0	476403	0	0.65	nan	8460976
Pyw_cor1	232049	1803	309	1121	174443	165502	503397	218403	26494	1650570	14409	27094	109	209	1	2166968	849159	2.55	1.042	3016127	62070539	0	446661	0	0	0	10193955	0	57809438	0	93.14	nan	61623878	0	30811939	0	30811939	0	48621708	0	78.9	nan	56486282	0	876495	0	1.42	nan	6179692
Pyw_cor2	233728	1909	336	1189	181665	173163	516142	223787	26823	1753926	14883	27672	100	242	1	2280621	875168	2.61	1.286	3155789	66115020	0	539596	0	0	0	3953379	0	62246503	0	94.15	nan	65575424	0	32787712	0	32787712	0	51463888	0	78.48	nan	60758890	0	948017	0	1.45	nan	7424082
Pyw_cos1	305757	2200	331	1316	193117	187052	585439	268656	33247	2154881	17871	31171	114	280	1	2738076	1043606	2.62	1.51	3781682	39857330	0	1550130	0	0	0	145491	0	39092134	0	98.08	nan	38307200	0	19153600	0	19153600	0	29789206	0	77.76	nan	37184644	0	357360	0	0.93	nan	5918716
Pyw_cos2	258743	1654	312	1073	169061	160930	500461	226614	27648	1834670	15222	26269	112	275	1	2347617	875646	2.68	0.827	3223263	39840753	0	1594723	0	0	0	138197	0	39073637	0	98.07	nan	38246030	0	19123015	0	19123015	0	29601258	0	77.4	nan	37129228	0	349686	0	0.91	nan	5980058
Pyw_el1	250759	1571	318	1080	166306	158145	488034	220912	26858	1803731	14604	25534	99	259	1	2307838	850579	2.71	0.794	3158417	38597236	0	1547920	0	0	0	111157	0	37824568	0	98	nan	37049316	0	18524658	0	18524658	0	28255002	0	76.26	nan	35919240	0	357408	0	0.96	nan	5817814
Pyw_el2	261075	1679	313	1086	169337	160713	500523	226642	27702	1880131	15215	26808	107	255	1	2390606	881192	2.71	0.98	3271798	38403172	0	1507406	0	0	0	102948	0	37622292	0	97.97	nan	36895766	0	18447883	0	18447883	0	28969762	0	78.52	nan	35761762	0	353124	0	0.96	nan	5512176
Pyw_fa1	182837	1164	236	819	129512	117598	372099	163858	20751	1247097	10690	19661	90	250	1	1652896	613915	2.69	0.586	2266811	39306415	0	956147	0	0	0	121043	0	38475326	0	97.89	nan	38350268	0	19175134	0	19175134	0	31675372	0	82.59	nan	37237606	0	281573	0	0.73	nan	4304656
Pyw_fa2	178204	1165	240	820	129541	117204	369577	162025	20068	1237685	10721	19562	99	285	1	1640868	606477	2.71	0.579	2247345	39188811	0	973123	0	0	0	116268	0	38587287	0	98.47	nan	38215688	0	19107844	0	19107844	0	31481402	0	82.38	nan	37356092	0	258072	0	0.68	nan	4368228
Pyw_gl1	256307	1663	301	1127	167241	159312	496540	223939	27347	1849077	14632	26317	104	255	1	2354920	869461	2.71	0.883	3224381	38616512	0	1503792	0	0	0	115419	0	37773721	0	97.82	nan	37112720	0	18556360	0	18556360	0	28420046	0	76.58	nan	35886048	0	383881	0	1.03	nan	5722216
Pyw_ho1	202415	1463	269	930	153968	139873	447658	193627	24158	1421890	12140	24207	106	263	1	1889320	733832	2.57	1.572	2623152	51553180	0	232386	0	0	0	1380003	0	49711134	0	96.43	nan	51320794	0	25660397	0	25660397	0	44327488	0	86.37	nan	48954192	0	524556	0	1.02	nan	3382164
Pyw_ho2	204400	1472	275	941	157149	142795	451857	196472	24006	1465796	12118	24414	113	242	1	1935663	746564	2.59	1.629	2682227	54546504	0	267130	0	0	0	1349729	0	53050804	0	97.26	nan	54279374	0	27139687	0	27139687	0	46907806	0	86.42	nan	52238116	0	545558	0	1.01	nan	3866362
Pyw_ko2	225068	1569	269	983	153010	140360	451859	201212	25266	1572785	13340	24650	112	300	1	2043368	767613	2.66	1.331	2810981	39052573	0	911227	0	0	0	95728	0	38380536	0	98.28	nan	38141346	0	19070673	0	19070673	0	31381286	0	82.28	nan	37187948	0	281361	0	0.74	nan	3733392
Pyw_ma1	222092	1444	282	964	152742	143102	438882	195658	24034	1589855	13064	23110	95	270	1	2049467	756322	2.71	0.368	2805789	38576691	0	1793389	0	0	0	157603	0	37954502	0	98.39	nan	36783302	0	18391651	0	18391651	0	28805284	0	78.31	nan	35869838	0	291275	0	0.79	nan	6145498
Pyw_ma2	228332	1414	288	981	152237	142558	444229	199298	24343	1621382	13165	23330	100	242	1	2081715	770375	2.7	0.381	2852090	38658003	0	1727293	0	0	0	119457	0	37932510	0	98.12	nan	36930710	0	18465355	0	18465355	0	28634812	0	77.54	nan	35875932	0	329285	0	0.89	nan	6190780
Pyw_ni1	255303	2016	340	1289	189730	182542	549752	240817	28588	1875741	16100	29938	119	266	1	2424604	948168	2.56	1.418	3372772	62495073	0	559335	0	0	0	4577222	0	60296570	0	96.48	nan	61935738	0	30967869	0	30967869	0	49347982	0	79.68	nan	58749848	0	987387	0	1.59	nan	7542888
Pyw_ni2	296303	2063	361	1300	188725	181504	565891	259567	31705	2111176	17225	29598	108	251	1	2676577	1009457	2.65	1.362	3686034	39878327	0	1602365	0	0	0	132150	0	39106251	0	98.06	nan	38275962	0	19137981	0	19137981	0	29632578	0	77.42	nan	37137616	0	366270	0	0.96	nan	6101414
Pyw_pa1	166242	1200	251	839	133841	120712	370108	159805	19607	1182373	10484	20035	84	237	1	1582910	603060	2.62	1.028	2185970	57470094	0	266540	0	0	0	3012980	0	55512949	0	96.59	nan	57203554	0	28601777	0	28601777	0	49388846	0	86.34	nan	54671090	0	575319	0	1.01	nan	3916940
Pyw_pa2	170132	1222	255	830	136140	122276	375910	160698	20184	1185070	10726	20443	83	246	1	1600041	604334	2.65	0.927	2204375	67360989	0	311267	0	0	0	3573178	0	60703089	0	90.12	nan	67049722	0	33524861	0	33524861	0	53513300	0	79.81	nan	59723890	0	667932	0	1	nan	4651602
Pyw_pa3	165325	1131	221	802	129642	116670	362125	156377	19870	1154644	10080	19465	88	214	1	1549418	587387	2.64	0.715	2136805	63606539	0	311755	0	0	0	7445700	0	61138467	0	96.12	nan	63294784	0	31647392	0	31647392	0	53898200	0	85.15	nan	60126646	0	700066	0	1.11	nan	4683392
Pyw_pa4	207985	1461	278	933	148453	135565	426784	188228	23758	1466315	12302	22545	85	170	1	1925742	709302	2.71	1.287	2635044	53015817	0	1181135	0	0	0	7734865	0	51652425	0	97.43	nan	51834682	0	25917341	0	25917341	0	46124076	0	88.98	nan	50231052	0	240238	0	0.46	nan	3391882
Pyw_ph1	180049	1389	233	974	149115	135682	414844	176987	21624	1313055	11362	22387	108	264	1	1756157	672083	2.61	1.824	2428240	66900526	0	255696	0	0	0	4735556	0	63500767	0	94.92	nan	66644830	0	33322415	0	33322415	0	57158236	0	85.77	nan	62580968	0	664103	0	1	nan	4004692
Pyw_ph2	171100	1318	230	880	134763	122890	382237	164684	19924	1230285	10227	20026	92	295	1	1631798	627314	2.6	1.341	2259112	61274571	0	242251	0	0	0	2800212	0	59703835	0	97.44	nan	61032320	0	30516160	0	30516160	0	53856976	0	88.24	nan	58871624	0	589960	0	0.97	nan	3776514
Pyw_ph3	163266	1338	215	869	131559	120509	371207	158985	19343	1212600	10417	20534	91	254	1	1599167	612170	2.61	1.325	2211337	64437048	0	258234	0	0	0	3087964	0	62891676	0	97.6	nan	64178814	0	32089407	0	32089407	0	56884316	0	88.63	nan	62055370	0	578072	0	0.9	nan	3923664
Pyw_ph4	204696	1483	235	950	145965	133662	420571	185625	23853	1411888	11974	22185	103	327	1	1851262	712438	2.6	1.505	2563700	37445647	0	670015	0	0	0	5373799	0	35789302	0	95.58	nan	36775632	0	18387816	0	18387816	0	32780172	0	89.14	nan	34967816	0	151471	0	0.41	nan	1803904
Pyw_ps1	165676	1166	230	798	129635	116833	361377	155929	19661	1158242	10219	19555	90	236	1	1553393	586400	2.65	0.69	2139793	62426775	0	298205	0	0	0	3305413	0	60690108	0	97.22	nan	62128570	0	31064285	0	31064285	0	53783912	0	86.57	nan	59733882	0	658021	0	1.06	nan	4530848
Pyw_ps2	159607	1138	217	816	130802	117424	356693	153079	19185	1131342	10030	19434	83	141	1	1524589	575544	2.65	0.776	2100133	56791639	0	272359	0	0	0	2984478	0	54847621	0	96.58	nan	56519280	0	28259640	0	28259640	0	48493096	0	85.8	nan	53999172	0	576090	0	1.02	nan	4182506
Pyw_py1	172257	1359	228	887	143286	129608	389767	166502	21210	1175768	11238	21433	87	297	1	1603979	630125	2.55	1.376	2234104	57121436	0	201990	0	0	0	4105221	0	54710887	0	95.78	nan	56919446	0	28459723	0	28459723	0	49806060	0	87.5	nan	54015464	0	493433	0	0.87	nan	3020592
Pyw_py10	197687	1567	245	978	139289	130219	409046	179316	21837	1432677	11583	21210	98	276	1	1845738	700469	2.64	1.5	2546207	77943055	0	1390161	0	0	0	15717421	0	76133271	0	97.68	nan	76552894	0	38276447	0	38276447	0	69574308	0	90.88	nan	74380836	0	362274	0	0.47	nan	3934110
Pyw_py11	214902	1569	260	954	149236	136816	433167	192508	24876	1477392	12630	23076	112	311	1	1942135	725889	2.68	1.202	2668024	63179090	0	1234968	0	0	0	7292826	0	55542774	0	87.91	nan	61944122	0	30972061	0	30972061	0	49784528	0	80.37	nan	54015630	0	292176	0	0.47	nan	3486726
Pyw_py12	204838	1613	270	964	143079	132743	417759	185095	22685	1435124	11719	21730	103	322	1	1864701	713528	2.61	1.46	2578229	50641258	0	908522	0	0	0	8364569	0	47954239	0	94.69	nan	49732736	0	24866368	0	24866368	0	43931788	0	88.34	nan	46837652	0	208065	0	0.42	nan	2387230
Pyw_py13	204982	1489	258	921	147291	134643	421606	185317	23675	1423759	12291	22309	98	346	1	1874850	704323	2.66	1.121	2579173	51278351	0	1043773	0	0	0	8706756	0	49729130	0	96.98	nan	50234578	0	25117289	0	25117289	0	44921286	0	89.42	nan	48470114	0	215243	0	0.43	nan	2930308
Pyw_py14	203714	1583	255	985	142951	132454	417009	183479	23210	1442813	12009	22069	97	303	1	1870021	713084	2.62	1.52	2583105	62788514	0	1146482	0	0	0	13043863	0	61631118	0	98.16	nan	61642032	0	30821016	0	30821016	0	56655578	0	91.91	nan	60225178	0	259458	0	0.42	nan	2912150
Pyw_py15	195958	1500	247	962	137992	127517	403680	177502	22096	1396919	11260	20708	99	178	1	1806814	689970	2.62	1.415	2496784	50627698	0	991122	0	0	0	8706986	0	49769928	0	98.31	nan	49636576	0	24818288	0	24818288	0	45420412	0	91.51	nan	48556712	0	222094	0	0.45	nan	2632626
Pyw_py2	204484	1494	260	973	148530	135726	431910	189924	23940	1410498	12125	22870	104	341	1	1860443	722922	2.57	1.642	2583365	60220833	0	366461	0	0	0	720832	0	58455495	0	97.07	nan	59854372	0	29927186	0	29927186	0	51881606	0	86.68	nan	57497684	0	591350	0	0.99	nan	4238260
Pyw_py3	165794	1283	224	839	134724	121228	375755	161216	19979	1167040	10509	20774	100	254	1	1573047	606830	2.59	0.833	2179877	59177638	0	262202	0	0	0	4939630	0	57686415	0	97.48	nan	58915436	0	29457718	0	29457718	0	51784518	0	87.9	nan	56869948	0	554265	0	0.94	nan	3807068
Pyw_py4	195577	1654	258	1034	151273	140780	407665	181661	22935	1436349	12644	22950	97	329	1	1878885	696512	2.7	1.578	2575397	72716764	0	1340634	0	0	0	12965951	0	70006763	0	96.27	nan	71376130	0	35688065	0	35688065	0	64268710	0	90.04	nan	68423728	0	242401	0	0.34	nan	3454094
Pyw_py5	190920	1513	233	938	136162	126113	395114	173920	21323	1361346	11177	20251	102	302	1	1765370	674217	2.62	1.266	2439587	67852296	0	985426	0	0	0	11870011	0	55188281	0	81.34	nan	66866870	0	33433435	0	33433435	0	50809394	0	75.99	nan	53964724	0	238131	0	0.36	nan	2594272
Pyw_py6	185921	1442	239	888	132246	122426	380704	168077	20862	1304937	10609	19560	84	289	1	1696778	651669	2.6	1.128	2348447	42182583	0	745931	0	0	0	5348351	0	41394916	0	98.13	nan	41436652	0	20718326	0	20718326	0	38039046	0	91.8	nan	40461050	0	187935	0	0.45	nan	2002578
Pyw_py7	182785	1462	243	919	135528	126211	389211	169965	20771	1338394	11049	20557	81	186	1	1736813	660725	2.63	1.304	2397538	48223899	0	735347	0	0	0	3547062	0	47372811	0	98.24	nan	47488552	0	23744276	0	23744276	0	42847688	0	90.23	nan	46370822	0	266642	0	0.56	nan	2529750
Pyw_py8	199859	1546	257	934	140065	130421	407755	180673	22520	1417339	11375	20849	105	304	1	1836741	697436	2.63	1.45	2534177	62706576	0	1167244	0	0	0	10968143	0	61661859	0	98.33	nan	61539332	0	30769666	0	30769666	0	56089898	0	91.14	nan	60195732	0	298883	0	0.49	nan	3363682
Pyw_py9	229049	1714	273	1025	156471	144452	458225	206006	25889	1581343	13155	23671	106	293	1	2059507	782360	2.63	1.723	2841867	56795731	0	1149905	0	0	0	9370858	0	55451417	0	97.63	nan	55645826	0	27822913	0	27822913	0	49807556	0	89.51	nan	54009248	0	292264	0	0.53	nan	3456478
Pyw_pyr1	220175	1675	314	1110	171631	162667	485023	209784	24830	1637878	14153	26152	106	241	1	2135938	820012	2.6	0.939	2955950	61717789	0	521539	0	0	0	4178935	0	57874745	0	93.77	nan	61196250	0	30598125	0	30598125	0	47718222	0	77.98	nan	56464934	0	888272	0	1.45	nan	6993574
Pyw_pyr2	247117	1818	302	1183	175343	166567	510742	226070	27147	1781908	15029	27192	106	229	1	2294690	886279	2.59	0.962	3180969	66386759	0	553581	0	0	0	6447082	0	63163426	0	95.14	nan	65833178	0	32916589	0	32916589	0	52269784	0	79.4	nan	61616172	0	993673	0	1.51	nan	7487996
Pyw_re1	205521	1231	277	897	141382	131130	406908	181628	22304	1512368	11768	21470	89	271	1	1934785	702624	2.75	0.351	2637409	37995279	0	1193869	0	0	0	97775	0	37249230	0	98.04	nan	36801410	0	18400705	0	18400705	0	30155944	0	81.94	nan	35718530	0	336831	0	0.92	nan	4755012
Pyw_re2	207662	1307	286	925	146543	135573	411671	184802	22797	1521265	12290	22021	93	244	1	1958383	709255	2.76	0.406	2667638	38016960	0	1305956	0	0	0	105971	0	37320471	0	98.17	nan	36711004	0	18355502	0	18355502	0	29538404	0	80.46	nan	35704110	0	310405	0	0.85	nan	5312906
Pyw_sa1	213388	1458	270	957	156913	146754	442459	193847	24043	1492578	13508	24479	101	223	1	1967454	743701	2.65	0.627	2711155	55711800	0	398436	0	0	0	1779528	0	48366663	0	86.82	nan	55313364	0	27656682	0	27656682	0	41124398	0	74.35	nan	47326748	0	641479	0	1.16	nan	4755340
Pyw_sa2	248503	1617	292	1042	163192	154165	482010	216297	26126	1802077	14257	25029	97	256	1	2292395	842776	2.72	0.794	3135171	39631925	0	1484975	0	0	0	135319	0	38820171	0	97.95	nan	38146950	0	19073475	0	19073475	0	29201060	0	76.55	nan	36964722	0	370474	0	0.97	nan	5936250
Pyw_sac1	257478	1738	306	1137	173079	164485	500968	225986	27723	1858302	15867	27741	100	242	1	2380266	875095	2.72	1.009	3255361	39527926	0	1764886	0	0	0	196840	0	38811232	0	98.19	nan	37763040	0	18881520	0	18881520	0	28477458	0	75.41	nan	36700274	0	346072	0	0.92	nan	6681504
Pyw_se1	177326	1309	230	849	138074	124033	392532	169305	21250	1237918	10496	21483	104	269	1	1660756	634580	2.62	0.987	2295336	56909912	0	276006	0	0	0	1430658	0	54817740	0	96.32	nan	56633906	0	28316953	0	28316953	0	48624096	0	85.86	nan	53999300	0	542434	0	0.96	nan	3969430
Pyw_se2	162360	1250	214	804	132479	118764	365294	156639	19277	1143548	10247	20356	95	267	1	1538981	592778	2.6	0.758	2131759	53514820	0	254746	0	0	0	4218177	0	52043623	0	97.25	nan	53260074	0	26630037	0	26630037	0	46036860	0	86.44	nan	51258508	0	530369	0	1	nan	4012312
Pyw_sp1	253391	1630	303	1100	165320	156348	494791	221995	26842	1822765	14659	25648	99	219	1	2323289	862020	2.7	0.775	3185309	38292528	0	1778536	0	0	0	158902	0	37598049	0	98.19	nan	36513992	0	18256996	0	18256996	0	28769932	0	78.79	nan	35494812	0	324701	0	0.89	nan	5756634
Pyw_sp2	242827	1585	305	1060	164349	155509	479437	214502	26114	1744972	14291	25105	106	273	1	2242482	828167	2.71	0.646	3070649	38544480	0	1647868	0	0	0	107075	0	37799622	0	98.07	nan	36896612	0	18448306	0	18448306	0	28788692	0	78.03	nan	35825768	0	325986	0	0.88	nan	5942764
Pyw_sy1	230943	1479	293	978	155299	145007	451974	202097	24858	1643201	13476	23942	89	252	1	2115428	778655	2.72	0.518	2894083	38253431	0	1327113	0	0	0	112938	0	37094439	0	96.97	nan	36926318	0	18463159	0	18463159	0	28716246	0	77.77	nan	35429222	0	338104	0	0.92	nan	5108766
Pyw_sy2	236413	1519	304	1046	159886	151114	464369	207752	25581	1703539	14033	24761	89	249	1	2190747	800110	2.74	0.594	2990857	39891921	0	1678921	0	0	0	152011	0	38412944	0	96.29	nan	38213000	0	19106500	0	19106500	0	28163790	0	73.7	nan	36361508	0	372515	0	0.97	nan	6605822
Pyw_us1	198657	1280	238	859	136847	124778	405386	180298	22467	1388809	11250	21104	89	253	1	1804558	687914	2.62	0.869	2492472	56277537	0	336243	0	0	0	865013	0	54067791	0	96.07	nan	55941294	0	27970647	0	27970647	0	47218086	0	84.41	nan	53056338	0	675210	0	1.21	nan	4074926
Pyw_us10	210523	1416	259	885	143783	132383	421956	189072	23480	1502644	11959	22048	98	276	1	1935621	725343	2.67	0.826	2660964	46909003	0	972223	0	0	0	6813807	0	44927249	0	95.78	nan	45936780	0	22968390	0	22968390	0	40069944	0	87.23	nan	43706086	0	248940	0	0.54	nan	3010342
Pyw_us11	244273	1740	277	1066	162843	152492	485289	219910	26818	1787312	13360	24353	114	283	1	2263718	856618	2.64	1.855	3120336	42711321	0	958417	0	0	0	6421868	0	42034153	0	98.41	nan	41752904	0	20876452	0	20876452	0	37502898	0	89.82	nan	40855280	0	220456	0	0.53	nan	2816462
Pyw_us12	210815	1373	261	883	143441	132178	420593	188703	23579	1525485	11983	22048	98	288	1	1952652	729251	2.68	0.758	2681903	56460222	0	1248456	0	0	0	9862154	0	55539811	0	98.37	nan	55211766	0	27605883	0	27605883	0	49500776	0	89.66	nan	53989790	0	301565	0	0.55	nan	3720738
Pyw_us13	204304	1324	256	844	139111	127649	408421	183478	22550	1457649	11499	21203	96	253	1	1874022	704774	2.66	0.643	2578796	41396358	0	923908	0	0	0	6062977	0	40725170	0	98.38	nan	40472450	0	20236225	0	20236225	0	36014852	0	88.99	nan	39567282	0	233980	0	0.58	nan	2909140
Pyw_us14	227100	1519	275	978	151489	140258	451794	203098	25161	1627376	12622	23251	97	264	1	2079999	785471	2.65	1.357	2865470	45108949	0	1002587	0	0	0	7685549	0	44296252	0	98.2	nan	44106362	0	22053181	0	22053181	0	39328978	0	89.17	nan	43033980	0	259685	0	0.59	nan	3043980
Pyw_us15	211018	1430	269	903	144588	133265	421438	189809	23553	1519544	11942	21912	89	274	1	1950009	730206	2.67	0.78	2680215	53347082	0	1195386	0	0	0	8605114	0	51083668	0	95.76	nan	52151696	0	26075848	0	26075848	0	45646372	0	87.53	nan	49629908	0	258374	0	0.5	nan	3297270
Pyw_us16	212269	1438	270	897	144937	133508	425826	190851	23627	1523359	12067	22289	103	289	1	1959308	732604	2.67	0.851	2691912	47174230	0	1039028	0	0	0	8338189	0	46491998	0	98.55	nan	46135202	0	23067601	0	23067601	0	41515472	0	89.99	nan	45226612	0	226358	0	0.49	nan	3092104
Pyw_us17	211096	1400	255	871	142502	131531	419614	188990	23469	1514265	12064	21909	99	268	1	1941443	727066	2.67	0.749	2668509	52215003	0	1236975	0	0	0	9733493	0	51272237	0	98.19	nan	50978028	0	25489014	0	25489014	0	45032426	0	88.34	nan	49725340	0	309922	0	0.61	nan	3906332
Pyw_us18	230024	1553	267	978	155093	142294	460961	207409	26065	1637785	12913	24232	99	289	1	2113843	786302	2.69	1.324	2900145	51265972	0	1167798	0	0	0	8659736	0	50407488	0	98.33	nan	50098174	0	25049087	0	25049087	0	44561560	0	88.95	nan	48947752	0	291938	0	0.58	nan	3639428
Pyw_us19	253615	1756	295	1109	167153	155731	500674	226109	28159	1815726	14220	25611	113	304	1	2313512	877281	2.64	2.069	3190793	65940833	0	1324181	0	0	0	12313749	0	64890540	0	98.41	nan	64616652	0	32308326	0	32308326	0	58417100	0	90.41	nan	63219738	0	346621	0	0.54	nan	3964382
Pyw_us2	178436	1215	232	791	134776	122247	382295	167426	20544	1286571	10646	20611	92	201	1	1685008	641226	2.63	0.666	2326234	56836911	0	267587	0	0	0	2864126	0	55326706	0	97.34	nan	56569324	0	28284662	0	28284662	0	49055908	0	86.72	nan	54471698	0	587421	0	1.04	nan	4000218
Pyw_us20	209214	1395	262	884	141731	130197	415902	187557	23395	1506640	11854	21809	90	289	1	1929579	721817	2.67	0.73	2651396	49015064	0	1123368	0	0	0	8128341	0	48179061	0	98.29	nan	47891696	0	23945848	0	23945848	0	42394536	0	88.52	nan	46771392	0	284301	0	0.59	nan	3646214
Pyw_us21	209894	1404	263	886	143417	131851	420673	188039	23415	1498927	12069	21874	103	284	1	1930494	722775	2.67	0.822	2653269	45383589	0	1006811	0	0	0	7106902	0	44506918	0	98.07	nan	44376778	0	22188389	0	22188389	0	39796350	0	89.68	nan	43280156	0	219951	0	0.5	nan	2883422
Pyw_us22	209536	1366	251	896	143287	131876	420473	187678	23471	1502954	11958	21841	98	280	1	1933542	722592	2.68	0.819	2656134	44766333	0	1013909	0	0	0	6963205	0	43716268	0	97.65	nan	43752424	0	21876212	0	21876212	0	38989584	0	89.11	nan	42479444	0	222915	0	0.51	nan	2865164
Pyw_us3	174750	1229	241	810	135327	122846	382121	166606	20368	1271842	10595	20529	84	215	1	1670136	637571	2.62	0.627	2307707	60937131	0	278581	0	0	0	4908650	0	58659653	0	96.26	nan	60658550	0	30329275	0	30329275	0	52173284	0	86.01	nan	57762824	0	618248	0	1.02	nan	4138604
Pyw_us4	164462	1214	241	753	130122	117790	360114	155467	19281	1189002	10291	19899	94	215	1	1577337	591742	2.67	0.876	2169079	66923689	0	288759	0	0	0	7183108	0	65140279	0	97.34	nan	66634930	0	33317465	0	33317465	0	58347646	0	87.56	nan	64164652	0	686868	0	1.03	nan	4287330
Pyw_us5	187828	1355	242	937	147450	134127	416105	180381	22112	1376526	11424	22339	97	277	1	1808207	693152	2.61	1.269	2501359	61205731	0	273129	0	0	0	4664107	0	59609818	0	97.39	nan	60932602	0	30466301	0	30466301	0	53209074	0	87.32	nan	58725888	0	610801	0	1	nan	4105426
Pyw_us6	243844	1679	293	1051	162047	150934	481727	217304	27371	1731697	13818	24839	103	312	1	2214340	842882	2.63	2.008	3057222	49272998	0	954222	0	0	0	8430750	0	48518547	0	98.47	nan	48318776	0	24159388	0	24159388	0	43879062	0	90.81	nan	47318618	0	245707	0	0.51	nan	2815856
Pyw_us7	211757	1548	267	998	148798	137835	434049	192337	23640	1520565	12498	22544	101	253	1	1959405	747962	2.62	1.501	2707367	53666903	0	972597	0	0	0	17019226	0	49400134	0	92.05	nan	52694306	0	26347153	0	26347153	0	44582578	0	84.61	nan	48152122	0	275415	0	0.52	nan	2944960
Pyw_us8	222033	1563	279	972	150975	140221	448494	199338	24351	1597106	12422	22725	103	239	1	2045167	775835	2.64	1.587	2821002	44055138	0	842392	0	0	0	6034011	0	41294597	0	93.73	nan	43212746	0	21606373	0	21606373	0	37396094	0	86.54	nan	40257940	0	194265	0	0.45	nan	2368616
Pyw_us9	222847	1552	270	961	151500	139263	446556	200539	24946	1607247	12556	23322	105	285	1	2065945	766192	2.7	1.162	2832137	54053896	0	1259054	0	0	0	8292839	0	53190529	0	98.4	nan	52794842	0	26397421	0	26397421	0	47269274	0	89.53	nan	51650874	0	280601	0	0.53	nan	3621826
Pyw_xe1	224358	1822	280	1148	170277	160166	490611	213710	25959	1628503	13077	24834	106	265	1	2124803	830512	2.56	1.97	2955315	66943339	0	356683	0	0	0	5178465	0	65051156	0	97.17	nan	66586656	0	33293328	0	33293328	0	57397412	0	86.2	nan	63962422	0	732051	0	1.1	nan	5022868
Pyw_xe2	220946	1661	266	1057	172415	157381	479415	205701	26706	1419615	14064	26141	105	257	1	1958359	767584	2.55	2.17	2725943	59454855	0	299815	0	0	0	4211930	0	55339656	0	93.08	nan	59155040	0	29577520	0	29577520	0	49570904	0	83.8	nan	54497326	0	542515	0	0.92	nan	3402130
[truncated: 4 more columns]

## Sheet: Table S3
Additional file 3. Primer List and Gene Sequence
Gene ID	Abbreviation	Forward (5' to 3')	Reverse (5' to 3')
EVM0006837.1-SV	PME63-SV	gagaacacgggggactctagaGAAAATAGCTAAAAATCTCTCATCGTCT	gcccttgctcaccatggatccATTGTAATGTATAGATTAAGGAGAATAGTGCA
Gene ID	Abbreviation	Position	Sequence
EVM0006837.1-SV	PME63-SV	Chr2:23304302-23304699	GAAAATAGCTAAAAATCTCTCATCGTCTATTAGTACGAAGACCGCATTGTATAGGACCTACAAAAGGTTAAACTGCTTGAGCCTTGGATCGTCTGCTTTTTTTGTTTTCGTAACATAAAAGGGTGAATCATCGTAAACTAACTCAAAGCGTAGTTATAAATAAGTGAATCCTAAAAATTCTATCATATCATCACATAACATCTATATTTAGTTGATTCTTAAAATATGATAACAAGATTCATATTACAACTCCAATTAACAAGATCATTTGTAATCAGTTTTACTTTAGTATATATGACTTAAATTGTATGCAACACTGCACTGATACATTATGAGGAGTGACTTTCCTACTTTCTTTTATCTTTATGCACTATTCTCCTTAATCTATACATTACAAT

## Sheet: Table S4
Additional file 4. Analysis of Differentially Deleterious Mutated Genes (DDMGs) in Comparison A (P. pyrifolia / P. bretschneideri VS wild Asian)
Gene	p	FDR	FC	log2FC	sig	Annotation
EVM0026570	1.27e-11	6.96e-10	0.0128435	-6.28282	down
EVM0038363	1.08e-17	3.02e-15	0.0144489	-6.11289	down
EVM0002203	4.72e-15	6.36e-13	0.0154122	-6.01978	down
EVM0021935	8.75e-19	3.58e-16	0.0157625	-5.98736	down
EVM0021424	3.3e-16	5.89e-14	0.0163188	-5.93732	down
EVM0025608	4.84e-15	6.49e-13	0.0177833	-5.81333	down
EVM0027689	1.43e-09	4.55e-08	0.0187446	-5.73738	down
EVM0017561	2.85e-19	1.38e-16	0.0190013	-5.71776	down
EVM0033134	2.59e-19	1.28e-16	0.0198157	-5.65721	down
EVM0011318	2.1e-25	9.97e-22	0.0203985	-5.61539	down
EVM0001146	6.33e-22	9.39e-19	0.0216734	-5.52793	down
EVM0012210	6.33e-22	9.39e-19	0.0216734	-5.52793	down
EVM0028369	1.96e-17	5.11e-15	0.0216734	-5.52793	down
EVM0034951	6.33e-22	9.39e-19	0.0216734	-5.52793	down
EVM0000068	1.99e-20	1.57e-17	0.0223725	-5.48213	down
EVM0010191	1.99e-20	1.57e-17	0.0223725	-5.48213	down
EVM0000425	3.42e-11	1.63e-09	0.0231183	-5.43482	down
EVM0008986	4.63e-19	2.11e-16	0.0231183	-5.43482	down
EVM0025737	4.63e-19	2.11e-16	0.0231183	-5.43482	down
EVM0013448	8.35e-18	2.36e-15	0.0239155	-5.38591	down
EVM0027549	1.97e-07	3.24e-06	0.0239155	-5.38591	down
EVM0027683	8.35e-18	2.36e-15	0.0239155	-5.38591	down
EVM0002832	1.21e-16	2.52e-14	0.0247696	-5.33529	down
EVM0017603	1.21e-16	2.52e-14	0.0247696	-5.33529	down
EVM0028579	6.74e-10	2.31e-08	0.0247696	-5.33529	down
EVM0006884	1.37e-12	9.68e-11	0.025687	-5.28282	down
EVM0007308	1.44e-15	2.23e-13	0.025687	-5.28282	down
EVM0017421	1.44e-15	2.23e-13	0.025687	-5.28282	down
EVM0032047	1.45e-14	1.67e-12	0.0266749	-5.22837	down
EVM0032822	4.87e-16	8.44e-14	0.0266749	-5.22837	down
EVM0035901	1.45e-14	1.67e-12	0.0266749	-5.22837	down
EVM0002454	3.49e-12	2.24e-10	0.0277419	-5.17179	down
EVM0003348	1.26e-13	1.14e-11	0.0277419	-5.17179	down
EVM0003822	1.19e-05	0.000111229	0.0277419	-5.17179	down
EVM0034318	9.26e-15	1.14e-12	0.0283081	-5.14264	down
EVM0002431	1.11e-07	1.96e-06	0.0288978	-5.11289	down
EVM0009169	9.49e-13	7.17e-11	0.0288978	-5.11289	down
EVM0027512	8.86e-09	2.22e-07	0.0288978	-5.11289	down
EVM0034684	2.43e-10	9.45e-09	0.0288978	-5.11289	down
EVM0006391	2.26e-05	0.000193976	0.0301543	-5.05149	down
EVM0022725	6.36e-12	3.83e-10	0.0301543	-5.05149	down
EVM0039273	7.14e-09	1.84e-07	0.0301543	-5.05149	down
EVM0041231	6.36e-12	3.83e-10	0.0301543	-5.05149	down
EVM0013828	2.89e-17	7.22e-15	0.0304856	-5.03573	down
EVM0011200	4.75e-12	2.97e-10	0.0310544	-5.00906	down
EVM0025205	3.83e-11	1.8e-09	0.0315249	-4.98736	down
EVM0038230	3.83e-11	1.8e-09	0.0315249	-4.98736	down
EVM0004814	2.89e-09	8.37e-08	0.0322581	-4.9542	down
EVM0008409	2.68e-09	7.87e-08	0.0330261	-4.92025	down
EVM0017868	2.08e-10	8.28e-09	0.0330261	-4.92025	down
EVM0018246	2.08e-10	8.28e-09	0.0330261	-4.92025	down
EVM0018525	3.66e-07	5.61e-06	0.0330261	-4.92025	down
EVM0030202	1.97e-08	4.43e-07	0.0330261	-4.92025	down
EVM0030930	0.00135	0.00601882	0.0330261	-4.92025	down
EVM0039271	6.99e-12	4.12e-10	0.0330261	-4.92025	down
EVM0014558	7.43e-11	3.23e-09	0.033424	-4.90297	down
EVM0024395	1.78e-14	2.03e-12	0.0338316	-4.88548	down
EVM0018772	1.14e-08	2.75e-07	0.0346774	-4.84986	down
EVM0023139	1.04e-09	3.44e-08	0.0346774	-4.84986	down
EVM0023634	7.4e-08	1.39e-06	0.0346774	-4.84986	down
EVM0026794	8.92e-05	0.000623901	0.0346774	-4.84986	down
EVM0036279	7.4e-08	1.39e-06	0.0346774	-4.84986	down
EVM0041298	1.04e-09	3.44e-08	0.0346774	-4.84986	down
EVM0013714	3.24e-30	2.56e-26	0.0355666	-4.81333	down
EVM0003222	3.62e-20	2.68e-17	0.0365025	-4.77586	down
EVM0007141	3.43e-32	4.07e-28	0.0365025	-4.77586	down
EVM0009086	4.77e-09	1.28e-07	0.0365025	-4.77586	down
EVM0020619	2.61e-07	4.17e-06	0.0365025	-4.77586	down
EVM0022499	4.23e-15	5.77e-13	0.0365025	-4.77586	down
EVM0022811	4.55e-08	9.15e-07	0.0365025	-4.77586	down
EVM0023628	4.77e-09	1.28e-07	0.0365025	-4.77586	down
EVM0030370	4.55e-08	9.15e-07	0.0365025	-4.77586	down
EVM0041776	4.77e-09	1.28e-07	0.0365025	-4.77586	down
EVM0001258	2.03e-08	4.5e-07	0.0385305	-4.69786	down
EVM0013840	1.69e-07	2.84e-06	0.0385305	-4.69786	down
EVM0017334	2.03e-08	4.5e-07	0.0385305	-4.69786	down
EVM0022193	2.03e-08	4.5e-07	0.0385305	-4.69786	down
EVM0025594	3.4e-15	4.79e-13	0.0385305	-4.69786	down
EVM0029060	2.03e-08	4.5e-07	0.0385305	-4.69786	down
EVM0029418	2.03e-08	4.5e-07	0.0385305	-4.69786	down
EVM0037782	2.03e-08	4.5e-07	0.0385305	-4.69786	down
EVM0042525	2.03e-08	4.5e-07	0.0385305	-4.69786	down
EVM0032003	8.4e-15	1.05e-12	0.0392575	-4.67089	down
EVM0031577	7.96e-09	2.03e-07	0.0396313	-4.65721	down
EVM0036909	6.65e-10	2.29e-08	0.0396313	-4.65721	down
EVM0037550	1.11e-11	6.14e-10	0.0402057	-4.63646	down
EVM0000366	8.08e-08	1.48e-06	0.040797	-4.61539	down
EVM0001076	3.6e-08	7.49e-07	0.040797	-4.61539	down
EVM0010348	3.23e-23	1.1e-19	0.040797	-4.61539	down
EVM0010894	8.08e-08	1.48e-06	0.040797	-4.61539	down
EVM0012150	8.08e-08	1.48e-06	0.040797	-4.61539	down
EVM0027236	8.08e-08	1.48e-06	0.040797	-4.61539	down
EVM0034184	8.08e-08	1.48e-06	0.040797	-4.61539	down
EVM0016089	9.75e-23	2.89e-19	0.0414059	-4.59402	down
EVM0012937	3.97e-16	6.93e-14	0.0420332	-4.57233	down
EVM0024415	1.18e-07	2.07e-06	0.0420332	-4.57233	down
EVM0027207	3.74e-19	1.78e-16	0.0420332	-4.57233	down
EVM0007013	1.97e-06	2.41e-05	0.0433468	-4.52793	down
EVM0010076	5.27e-14	5.53e-12	0.0433468	-4.52793	down
EVM0023411	3.02e-07	4.69e-06	0.0433468	-4.52793	down
EVM0023779	3.02e-07	4.69e-06	0.0433468	-4.52793	down
EVM0023893	1.56e-13	1.37e-11	0.0433468	-4.52793	down
EVM0024367	4.65e-20	3.34e-17	0.0433468	-4.52793	down
EVM0027281	3.02e-07	4.69e-06	0.0433468	-4.52793	down
EVM0028128	3.02e-07	4.69e-06	0.0433468	-4.52793	down
EVM0030372	1.05e-20	9.23e-18	0.0433468	-4.52793	down
EVM0040111	3.02e-07	4.69e-06	0.0433468	-4.52793	down
EVM0000580	1.09e-18	4.24e-16	0.0447451	-4.48213	down
EVM0022412	1.09e-18	4.24e-16	0.0447451	-4.48213	down
EVM0024326	1.09e-18	4.24e-16	0.0447451	-4.48213	down
EVM0040361	3.62e-11	1.71e-09	0.0447451	-4.48213	down
EVM0001608	2.36e-05	0.000201466	0.0462366	-4.43482	down
EVM0003567	1.98e-17	5.11e-15	0.0462366	-4.43482	down
EVM0003717	1.98e-17	5.11e-15	0.0462366	-4.43482	down
EVM0005201	1.98e-17	5.11e-15	0.0462366	-4.43482	down
EVM0006427	1.12e-18	4.29e-16	0.0462366	-4.43482	down
EVM0010212	1.07e-06	1.4e-05	0.0462366	-4.43482	down
EVM0030085	0.00367	0.0136322	0.0462366	-4.43482	down
EVM0034616	0.000549	0.0028698	0.0462366	-4.43482	down
EVM0035230	6.22e-06	6.44e-05	0.0462366	-4.43482	down
EVM0040445	1.33e-15	2.09e-13	0.0462366	-4.43482	down
EVM0008198	1.37e-14	1.62e-12	0.0478309	-4.38591	down
EVM0009276	9.21e-17	1.97e-14	0.0478309	-4.38591	down
EVM0013778	2.86e-16	5.22e-14	0.0478309	-4.38591	down
EVM0021902	2.44e-08	5.34e-07	0.0483871	-4.36923	down
EVM0008744	3.94e-08	8.06e-07	20.4597	4.35471	up
EVM0008006	3.56e-06	3.98e-05	0.0495392	-4.33529	down
EVM0009718	3.56e-06	3.98e-05	0.0495392	-4.33529	down
EVM0010758	3.56e-06	3.98e-05	0.0495392	-4.33529	down
EVM0012157	3.56e-06	3.98e-05	0.0495392	-4.33529	down
EVM0015649	3.56e-06	3.98e-05	0.0495392	-4.33529	down
EVM0015913	3.56e-06	3.98e-05	0.0495392	-4.33529	down
EVM0015986	3.56e-06	3.98e-05	0.0495392	-4.33529	down
EVM0018403	3.56e-06	3.98e-05	0.0495392	-4.33529	down
EVM0020060	3.56e-06	3.98e-05	0.0495392	-4.33529	down
EVM0029342	6.45e-05	0.000477007	0.0495392	-4.33529	down
EVM0032832	3.41e-15	4.79e-13	0.0495392	-4.33529	down
EVM0040610	3.56e-06	3.98e-05	0.0495392	-4.33529	down
EVM0025213	4.89e-15	6.52e-13	0.050191	-4.31643	down
EVM0005278	7.14e-18	2.12e-15	0.0504399	-4.30929	down
EVM0007834	6.54e-17	1.43e-14	0.0504399	-4.30929	down
EVM0034244	6.72e-15	8.59e-13	0.0504399	-4.30929	down
EVM0019308	1.2e-11	6.61e-10	0.0507474	-4.30052	down
EVM0010680	1.93e-16	3.66e-14	0.0511844	-4.28815	down
EVM0004836	3.41e-14	3.71e-12	0.051374	-4.28282	down
EVM0017771	3.41e-14	3.71e-12	0.051374	-4.28282	down
EVM0026741	3.41e-14	3.71e-12	0.051374	-4.28282	down
EVM0038309	3.2e-17	7.91e-15	0.051374	-4.28282	down
EVM0002510	3.93e-07	5.94e-06	19.4194	4.27942	up
EVM0019001	3.93e-07	5.94e-06	19.4194	4.27942	up
EVM0022163	3.93e-07	5.94e-06	19.4194	4.27942	up
EVM0004299	0.0165	0.0456651	0.0533499	-4.22837	down
EVM0007149	1.13e-05	0.000106333	0.0533499	-4.22837	down
EVM0011479	0.00147	0.00645679	0.0533499	-4.22837	down
EVM0013368	1.33e-13	1.18e-11	0.0533499	-4.22837	down
EVM0020606	1.76e-22	4.64e-19	0.0533499	-4.22837	down
EVM0022982	1.13e-05	0.000106333	0.0533499	-4.22837	down
EVM0028372	7.23e-11	3.15e-09	0.0533499	-4.22837	down
EVM0028821	1.13e-05	0.000106333	0.0533499	-4.22837	down
EVM0029352	1.13e-05	0.000106333	0.0533499	-4.22837	down
EVM0032969	2.93e-13	2.44e-11	0.0533499	-4.22837	down
EVM0038841	1.13e-05	0.000106333	0.0533499	-4.22837	down
EVM0005654	8.77e-07	1.18e-05	18.7258	4.22696	up
EVM0014560	8.77e-07	1.18e-05	18.7258	4.22696	up
EVM0030742	1.54e-16	3e-14	0.0541835	-4.206	down
EVM0002602	2.49e-19	1.26e-16	0.0547538	-4.1909	down
EVM0040583	2.06e-18	7.09e-16	0.0547538	-4.1909	down
EVM0004155	2.2e-12	1.47e-10	0.0554839	-4.17179	down
EVM0024204	2.2e-12	1.47e-10	0.0554839	-4.17179	down
EVM0025904	2.2e-12	1.47e-10	0.0554839	-4.17179	down
EVM0011508	5.46e-10	1.91e-08	0.0559313	-4.1602	down
EVM0017769	5.13e-11	2.33e-09	0.0562337	-4.15242	down
EVM0020709	2.68e-13	2.27e-11	0.0566162	-4.14264	down
EVM0014537	4.63e-21	4.99e-18	0.0568482	-4.13674	down
EVM0006028	4.22e-22	9.06e-19	0.0569331	-4.13459	down
EVM0003642	3.99e-06	4.4e-05	17.3387	4.11592	up
EVM0021788	3.99e-06	4.4e-05	17.3387	4.11592	up
EVM0031883	3.99e-06	4.4e-05	17.3387	4.11592	up	lignin
EVM0041283	6.37e-07	8.95e-06	17.3387	4.11592	up
EVM0041906	3.99e-06	4.4e-05	17.3387	4.11592	up
EVM0003515	3.44e-05	0.000278533	0.0577957	-4.11289	down
EVM0013425	3.44e-05	0.000278533	0.0577957	-4.11289	down
EVM0018248	1.46e-11	7.77e-10	0.0577957	-4.11289	down
EVM0018534	2.08e-10	8.28e-09	0.0577957	-4.11289	down
EVM0022514	1.46e-11	7.77e-10	0.0577957	-4.11289	down
EVM0034302	3.44e-05	0.000278533	0.0577957	-4.11289	down
EVM0034361	3.44e-05	0.000278533	0.0577957	-4.11289	down
EVM0034421	3.44e-05	0.000278533	0.0577957	-4.11289	down
EVM0034548	3.44e-05	0.000278533	0.0577957	-4.11289	down
EVM0037155	1.46e-11	7.77e-10	0.0577957	-4.11289	down
EVM0041899	1.46e-11	7.77e-10	0.0577957	-4.11289	down
EVM0015339	7.96e-13	6.11e-11	0.0590254	-4.08252	down
EVM0038340	7.68e-18	2.22e-15	0.0590254	-4.08252	down
EVM0004107	8.15e-06	8.12e-05	16.6452	4.05703	up
EVM0004993	8.15e-06	8.12e-05	16.6452	4.05703	up
EVM0013819	8.15e-06	8.12e-05	16.6452	4.05703	up
EVM0026972	8.15e-06	8.12e-05	16.6452	4.05703	up
EVM0027872	8.15e-06	8.12e-05	16.6452	4.05703	up
EVM0011047	1.38e-07	2.38e-06	0.0603086	-4.05149	down
EVM0020934	8.69e-11	3.72e-09	0.0603086	-4.05149	down
EVM0025018	7.36e-09	1.89e-07	0.0603086	-4.05149	down
EVM0039185	8.69e-11	3.72e-09	0.0603086	-4.05149	down
EVM0015678	1.46e-18	5.25e-16	0.061924	-4.01336	down
EVM0001186	1.63e-05	0.000146195	15.9516	3.99563	up
EVM0003993	1.63e-05	0.000146195	15.9516	3.99563	up
EVM0011344	1.63e-05	0.000146195	15.9516	3.99563	up
EVM0019602	1.63e-05	0.000146195	15.9516	3.99563	up
EVM0023161	1.63e-05	0.000146195	15.9516	3.99563	up
EVM0027259	1.63e-05	0.000146195	15.9516	3.99563	up
EVM0028504	1.63e-05	0.000146195	15.9516	3.99563	up
EVM0000011	0.0001	0.000687087	0.0630499	-3.98736	down
EVM0002098	0.0001	0.000687087	0.0630499	-3.98736	down
EVM0004990	4.68e-10	1.67e-08	0.0630499	-3.98736	down
EVM0005303	0.0001	0.000687087	0.0630499	-3.98736	down
EVM0006819	0.0001	0.000687087	0.0630499	-3.98736	down
EVM0008923	0.0001	0.000687087	0.0630499	-3.98736	down
EVM0009958	4.68e-10	1.67e-08	0.0630499	-3.98736	down
EVM0010666	0.00216	0.00881988	0.0630499	-3.98736	down
EVM0013205	0.0001	0.000687087	0.0630499	-3.98736	down
EVM0013705	4.68e-10	1.67e-08	0.0630499	-3.98736	down
EVM0015583	4.68e-10	1.67e-08	0.0630499	-3.98736	down
EVM0015996	0.00039	0.00215094	0.0630499	-3.98736	down
EVM0022037	4.68e-10	1.67e-08	0.0630499	-3.98736	down
EVM0022643	0.0001	0.000687087	0.0630499	-3.98736	down
EVM0023032	4.68e-10	1.67e-08	0.0630499	-3.98736	down
EVM0024057	8.19e-20	4.98e-17	0.0630499	-3.98736	down
EVM0026250	4.71e-09	1.27e-07	0.0630499	-3.98736	down
EVM0026715	0.0001	0.000687087	0.0630499	-3.98736	down
EVM0030927	0.00896	0.0281305	0.0630499	-3.98736	down
EVM0034278	4.68e-10	1.67e-08	0.0630499	-3.98736	down
EVM0036648	0.0001	0.000687087	0.0630499	-3.98736	down
EVM0037495	8.19e-20	4.98e-17	0.0630499	-3.98736	down
EVM0040052	0.0124	0.0365108	0.0630499	-3.98736	down
EVM0040601	0.00039	0.00215094	0.0630499	-3.98736	down
EVM0042028	0.0001	0.000687087	0.0630499	-3.98736	down
EVM0015499	1.51e-15	2.31e-13	0.0642174	-3.96089	down
EVM0025060	1.5e-05	0.000136548	0.0642174	-3.96089	down
EVM0001741	3.17e-05	0.000259415	15.2581	3.9315	up
EVM0031186	3.17e-05	0.000259415	15.2581	3.9315	up
EVM0036944	3.17e-05	0.000259415	15.2581	3.9315	up
EVM0000569	2.3e-09	6.94e-08	0.0660522	-3.92025	down
EVM0000638	2.3e-09	6.94e-08	0.0660522	-3.92025	down
EVM0002559	2.3e-09	6.94e-08	0.0660522	-3.92025	down
EVM0004002	2.3e-09	6.94e-08	0.0660522	-3.92025	down
EVM0007450	1.99e-08	4.47e-07	0.0660522	-3.92025	down
EVM0028116	2.3e-09	6.94e-08	0.0660522	-3.92025	down
EVM0028470	8.12e-20	4.98e-17	0.0660522	-3.92025	down
EVM0031920	1.22e-09	3.96e-08	0.0660522	-3.92025	down
EVM0008199	3.62e-17	8.51e-15	0.0671176	-3.89717	down
EVM0011486	1.97e-15	2.94e-13	0.0671176	-3.89717	down
EVM0015199	3.62e-17	8.51e-15	0.0671176	-3.89717	down
EVM0018060	3.62e-17	8.51e-15	0.0671176	-3.89717	down
EVM0022900	3.24e-18	1.02e-15	0.0671176	-3.89717	down
EVM0028507	3.62e-17	8.51e-15	0.0671176	-3.89717	down
EVM0014702	6.03e-05	0.000451005	14.5645	3.86439	up
EVM0017849	6.03e-05	0.000451005	14.5645	3.86439	up
EVM0028292	6.03e-05	0.000451005	14.5645	3.86439	up
EVM0039241	6.03e-05	0.000451005	14.5645	3.86439	up
EVM0002057	0.000281	0.00164433	0.0693548	-3.84986	down
EVM0003342	0.000281	0.00164433	0.0693548	-3.84986	down
EVM0005996	1.38e-06	1.75e-05	0.0693548	-3.84986	down
EVM0009633	2.07e-14	2.34e-12	0.0693548	-3.84986	down
EVM0010840	2.77e-32	4.07e-28	0.0693548	-3.84986	down
EVM0011151	0.000281	0.00164433	0.0693548	-3.84986	down
EVM0011940	1.19e-09	3.87e-08	0.0693548	-3.84986	down
EVM0012549	1.04e-08	2.55e-07	0.0693548	-3.84986	down
EVM0012863	4.25e-12	2.68e-10	0.0693548	-3.84986	down
EVM0013287	0.000991	0.00468308	0.0693548	-3.84986	down
EVM0014655	1.04e-08	2.55e-07	0.0693548	-3.84986	down
EVM0016782	0.000281	0.00164433	0.0693548	-3.84986	down
EVM0022273	1.04e-08	2.55e-07	0.0693548	-3.84986	down
EVM0025989	0.000991	0.00468308	0.0693548	-3.84986	down
EVM0027008	7.79e-08	1.44e-06	0.0693548	-3.84986	down
EVM0028989	0.000281	0.00164433	0.0693548	-3.84986	down
EVM0036303	0.000281	0.00164433	0.0693548	-3.84986	down
EVM0037307	7.79e-08	1.44e-06	0.0693548	-3.84986	down
EVM0038434	0.000281	0.00164433	0.0693548	-3.84986	down
EVM0039435	1.04e-08	2.55e-07	0.0693548	-3.84986	down
EVM0040832	0.000991	0.00468308	0.0693548	-3.84986	down
EVM0040943	1.97e-11	1.03e-09	0.0693548	-3.84986	down
EVM0002589	3.03e-12	1.96e-10	14.2177	3.82962	up
EVM0003627	1.1e-19	6.09e-17	0.0705303	-3.82561	down
EVM0030363	2.18e-16	4.04e-14	0.0711332	-3.81333	down
EVM0008120	6.36e-15	8.29e-13	0.0717464	-3.80095	down
EVM0014846	1.6e-10	6.56e-09	0.0717464	-3.80095	down
EVM0004881	0.000112	0.000755968	13.871	3.794	up
EVM0008875	0.000112	0.000755968	13.871	3.794	up
EVM0035029	0.000112	0.000755968	13.871	3.794	up
EVM0008035	7.68e-12	4.5e-10	0.0722446	-3.79097	down
EVM0000355	4.37e-08	8.83e-07	0.0730051	-3.77586	down
EVM0006825	2.86e-07	4.51e-06	0.0730051	-3.77586	down
EVM0007319	4.37e-08	8.83e-07	0.0730051	-3.77586	down
EVM0017713	4.37e-08	8.83e-07	0.0730051	-3.77586	down
EVM0020737	1.76e-16	3.4e-14	0.0730051	-3.77586	down
EVM0022980	4.37e-08	8.83e-07	0.0730051	-3.77586	down	lignin
EVM0037751	4.66e-09	1.26e-07	13.6398	3.76975	up	lignin
EVM0000332	4.36e-07	6.52e-06	0.0743088	-3.75032	down
EVM0000610	6.39e-14	6.29e-12	0.0743088	-3.75032	down
EVM0003096	6.39e-14	6.29e-12	0.0743088	-3.75032	down
EVM0004763	1.73e-11	9.1e-10	0.0743088	-3.75032	down
EVM0021194	6.39e-14	6.29e-12	0.0743088	-3.75032	down
EVM0026852	6.39e-14	6.29e-12	0.0743088	-3.75032	down
EVM0029670	6.39e-14	6.29e-12	0.0743088	-3.75032	down
EVM0031575	2.79e-06	3.23e-05	0.0743088	-3.75032	down
EVM0039287	6.39e-14	6.29e-12	0.0743088	-3.75032	down
EVM0005576	9.06e-21	8.27e-18	0.0746898	-3.74294	down
EVM0010839	9.84e-11	4.15e-09	0.0749782	-3.73738	down	lignin
EVM0001158	2.04e-10	8.16e-09	0.0753857	-3.72957	down
EVM0035247	6.35e-21	6.55e-18	0.0757323	-3.72295	down
EVM0002070	0.000206	0.00126097	13.1774	3.72	up
EVM0023530	0.000206	0.00126097	13.1774	3.72	up
EVM0026635	0.000206	0.00126097	13.1774	3.72	up
EVM0030127	0.000206	0.00126097	13.1774	3.72	up
EVM0032848	0.000206	0.00126097	13.1774	3.72	up
EVM0040427	0.000206	0.00126097	13.1774	3.72	up
EVM0028336	4.76e-19	2.13e-16	0.0762141	-3.7138	down
EVM0000882	2.63e-07	4.19e-06	0.0770609	-3.69786	down
EVM0001754	0.00243	0.00978432	0.0770609	-3.69786	down
EVM0003506	0.000759	0.00373009	0.0770609	-3.69786	down
EVM0004363	0.000759	0.00373009	0.0770609	-3.69786	down
EVM0005110	0.000759	0.00373009	0.0770609	-3.69786	down
EVM0005783	0.000759	0.00373009	0.0770609	-3.69786	down
EVM0006055	0.00544	0.018836	0.0770609	-3.69786	down
EVM0006257	0.000759	0.00373009	0.0770609	-3.69786	down
EVM0009609	1.71e-07	2.86e-06	0.0770609	-3.69786	down
EVM0015833	0.000759	0.00373009	0.0770609	-3.69786	down
EVM0016386	0.000759	0.00373009	0.0770609	-3.69786	down
EVM0026750	0.000759	0.00373009	0.0770609	-3.69786	down
EVM0028632	1.71e-07	2.86e-06	0.0770609	-3.69786	down
EVM0028981	0.000759	0.00373009	0.0770609	-3.69786	down
EVM0031522	0.000759	0.00373009	0.0770609	-3.69786	down
EVM0031584	1.71e-07	2.86e-06	0.0770609	-3.69786	down
EVM0035674	1.71e-07	2.86e-06	0.0770609	-3.69786	down
EVM0037664	0.000759	0.00373009	0.0770609	-3.69786	down
EVM0038963	1.71e-07	2.86e-06	0.0770609	-3.69786	down
EVM0042480	0.000759	0.00373009	0.0770609	-3.69786	down
EVM0018413	5.53e-06	5.86e-05	12.9	3.6893	up
EVM0014686	6.57e-12	3.89e-10	0.0781463	-3.67768	down
EVM0027360	2.82e-18	9.3e-16	0.0783038	-3.67477	down
EVM0007382	5.78e-19	2.49e-16	0.0792627	-3.65721	down
EVM0028969	3.27e-21	3.7e-18	0.0792627	-3.65721	down
EVM0006334	4.11e-12	2.6e-10	0.0800248	-3.64341	down
EVM0037321	1.25e-08	2.98e-07	0.0800248	-3.64341	down
EVM0024364	0.000369	0.00206341	12.4839	3.64199	up
EVM0028616	0.000369	0.00206341	12.4839	3.64199	up
EVM0030684	0.000369	0.00206341	12.4839	3.64199	up
EVM0034005	0.000369	0.00206341	12.4839	3.64199	up
EVM0039444	0.000369	0.00206341	12.4839	3.64199	up
EVM0034997	2.02e-16	3.77e-14	0.0804114	-3.63646	down
EVM0032037	4.86e-07	7.12e-06	0.0806452	-3.63227	down
EVM0002166	6.27e-07	8.83e-06	0.0815939	-3.61539	down
EVM0007123	6.27e-07	8.83e-06	0.0815939	-3.61539	down
EVM0012158	7.39e-05	0.000534531	0.0815939	-3.61539	down
EVM0012406	1.13e-19	6.09e-17	0.0815939	-3.61539	down
EVM0013262	6.27e-07	8.83e-06	0.0815939	-3.61539	down
EVM0020873	6.27e-07	8.83e-06	0.0815939	-3.61539	down
EVM0024767	9.3e-14	8.76e-12	0.0815939	-3.61539	down
EVM0025763	1.13e-19	6.09e-17	0.0815939	-3.61539	down
EVM0027081	6.27e-07	8.83e-06	0.0815939	-3.61539	down
EVM0027185	6.27e-07	8.83e-06	0.0815939	-3.61539	down
EVM0030662	6.27e-07	8.83e-06	0.0815939	-3.61539	down
EVM0038553	6.27e-07	8.83e-06	0.0815939	-3.61539	down
EVM0039887	6.27e-07	8.83e-06	0.0815939	-3.61539	down
EVM0015807	4.74e-09	1.28e-07	12.1371	3.60135	up
EVM0007102	4.08e-08	8.33e-07	0.0824018	-3.60118	down
EVM0003207	2.72e-11	1.34e-09	0.0832258	-3.58683	down
EVM0004600	3.25e-05	0.000265504	0.0832258	-3.58683	down
EVM0006356	2.72e-11	1.34e-09	0.0832258	-3.58683	down
EVM0011661	2.72e-11	1.34e-09	0.0832258	-3.58683	down
EVM0019184	2.72e-11	1.34e-09	0.0832258	-3.58683	down
EVM0025223	3.19e-10	1.21e-08	0.0832258	-3.58683	down
EVM0025732	2.72e-11	1.34e-09	0.0832258	-3.58683	down
EVM0010410	2.81e-18	9.3e-16	0.0840665	-3.57233	down
EVM0023028	3.9e-12	2.47e-10	0.0840665	-3.57233	down
EVM0002727	8.03e-20	4.98e-17	0.084767	-3.56035	down
EVM0007231	0.000651	0.00328993	11.7903	3.55953	up
EVM0010902	0.000651	0.00328993	11.7903	3.55953	up
EVM0031617	0.000651	0.00328993	11.7903	3.55953	up
EVM0041084	0.000651	0.00328993	11.7903	3.55953	up	lignin
EVM0010338	8.36e-13	6.38e-11	0.0851726	-3.55347	down
EVM0029898	7.1e-18	2.12e-15	0.0853598	-3.5503	down
EVM0006581	2.09e-15	3.08e-13	0.0856233	-3.54585	down
EVM0001100	2.17e-06	2.61e-05	0.0866935	-3.52793	down
EVM0001162	0.00198	0.00823941	0.0866935	-3.52793	down
EVM0002119	2.17e-06	2.61e-05	0.0866935	-3.52793	down
EVM0003782	0.00576	0.019677	0.0866935	-3.52793	down
EVM0004080	0.00198	0.00823941	0.0866935	-3.52793	down
EVM0005164	1.61e-10	6.58e-09	0.0866935	-3.52793	down
EVM0011033	0.00198	0.00823941	0.0866935	-3.52793	down
EVM0011808	2.17e-06	2.61e-05	0.0866935	-3.52793	down
EVM0014115	2.17e-06	2.61e-05	0.0866935	-3.52793	down
EVM0014181	0.00576	0.019677	0.0866935	-3.52793	down
EVM0017323	0.00198	0.00823941	0.0866935	-3.52793	down
EVM0021304	6.58e-12	3.89e-10	0.0866935	-3.52793	down
EVM0022265	0.00198	0.00823941	0.0866935	-3.52793	down
EVM0022729	2.17e-06	2.61e-05	0.0866935	-3.52793	down
EVM0023104	9.9e-09	2.45e-07	0.0866935	-3.52793	down
EVM0024715	6.79e-13	5.3e-11	0.0866935	-3.52793	down
EVM0030377	0.00198	0.00823941	0.0866935	-3.52793	down
EVM0031297	0.00198	0.00823941	0.0866935	-3.52793	down
EVM0033872	0.00198	0.00823941	0.0866935	-3.52793	down
EVM0035878	2.17e-06	2.61e-05	0.0866935	-3.52793	down
EVM0036957	0.00198	0.00823941	0.0866935	-3.52793	down
EVM0038094	3.41e-11	1.63e-09	0.0866935	-3.52793	down
EVM0039001	1.43e-12	1e-10	0.0866935	-3.52793	down
EVM0011046	1.88e-17	5.11e-15	0.0876061	-3.51282	down
EVM0009478	5.18e-20	3.51e-17	0.0879146	-3.50775	down
EVM0014392	3.52e-16	6.23e-14	0.0880696	-3.50521	down
EVM0014810	1.5e-12	1.04e-10	0.0882698	-3.50194	down
EVM0026466	9.14e-14	8.64e-12	0.0885381	-3.49756	down
EVM0022063	1.57e-19	8.1e-17	0.0889165	-3.49141	down
EVM0029723	1.63e-15	2.46e-13	0.0889165	-3.49141	down
EVM0006019	7.99e-16	1.32e-13	0.0894901	-3.48213	down
EVM0033559	1.7e-10	6.91e-09	0.0894901	-3.48213	down
EVM0001370	0.00113	0.00520216	11.0968	3.47207	up
EVM0001511	0.00113	0.00520216	11.0968	3.47207	up
EVM0006526	0.00113	0.00520216	11.0968	3.47207	up
EVM0010985	0.00113	0.00520216	11.0968	3.47207	up
EVM0019568	0.00113	0.00520216	11.0968	3.47207	up
EVM0028349	0.00113	0.00520216	11.0968	3.47207	up
EVM0001743	2.36e-05	0.000201466	0.0904628	-3.46653	down
EVM0007134	8.57e-10	2.89e-08	0.0904628	-3.46653	down
EVM0008285	3.93e-08	8.05e-07	0.0904628	-3.46653	down
EVM0011425	8.57e-10	2.89e-08	0.0904628	-3.46653	down
EVM0018600	8.57e-10	2.89e-08	0.0904628	-3.46653	down
EVM0041329	7.16e-09	1.84e-07	0.0904628	-3.46653	down
EVM0026954	3.46e-18	1.07e-15	0.0912564	-3.45393	down
EVM0025612	8.77e-10	2.94e-08	0.0916007	-3.4485	down
EVM0003529	7.09e-06	7.2e-05	0.0924731	-3.43482	down
EVM0007910	7.09e-06	7.2e-05	0.0924731	-3.43482	down
EVM0016554	9.74e-15	1.2e-12	0.0924731	-3.43482	down
EVM0020906	6.3e-22	9.39e-19	0.0924731	-3.43482	down
EVM0028052	0.00789	0.0254133	0.0924731	-3.43482	down
EVM0028935	6.92e-12	4.09e-10	0.0924731	-3.43482	down
EVM0030446	8.72e-05	0.000611353	0.0924731	-3.43482	down
EVM0032036	2.42e-13	2.07e-11	0.0924731	-3.43482	down
EVM0033258	7.09e-06	7.2e-05	0.0924731	-3.43482	down	lignin
EVM0037428	7.09e-06	7.2e-05	0.0924731	-3.43482	down
EVM0004815	1.45e-07	2.49e-06	0.0945748	-3.4024	down
EVM0005449	4.17e-09	1.16e-07	0.0945748	-3.4024	down
EVM0025804	2.99e-08	6.39e-07	0.0945748	-3.4024	down
EVM0032469	4.17e-09	1.16e-07	0.0945748	-3.4024	down
EVM0035180	4.17e-09	1.16e-07	0.0945748	-3.4024	down
EVM0038800	4.17e-09	1.16e-07	0.0945748	-3.4024	down
EVM0039012	2.99e-08	6.39e-07	0.0945748	-3.4024	down
EVM0003408	1.49e-10	6.14e-09	0.0956618	-3.38591	down
EVM0004515	1.49e-10	6.14e-09	0.0956618	-3.38591	down
EVM0021814	9.9e-14	9.18e-12	0.0956618	-3.38591	down
EVM0025033	9.9e-14	9.18e-12	0.0956618	-3.38591	down
EVM0027132	9.9e-14	9.18e-12	0.0956618	-3.38591	down	lignin
EVM0037085	6.7e-06	6.87e-05	0.0956618	-3.38591	down
EVM0041087	2.32e-09	6.99e-08	0.0956618	-3.38591	down
EVM0000347	0.00193	0.00809236	10.4032	3.37896	up
EVM0011962	5.04e-07	7.34e-06	10.4032	3.37896	up
EVM0013957	0.00193	0.00809236	10.4032	3.37896	up
EVM0015183	0.00193	0.00809236	10.4032	3.37896	up
EVM0015437	5.04e-07	7.34e-06	10.4032	3.37896	up
EVM0017232	5.04e-07	7.34e-06	10.4032	3.37896	up
EVM0017784	0.00193	0.00809236	10.4032	3.37896	up
EVM0026604	0.00193	0.00809236	10.4032	3.37896	up
EVM0012605	8.41e-14	8.02e-12	0.09657	-3.37228	down
EVM0035139	7.86e-12	4.58e-10	0.09657	-3.37228	down
EVM0035910	3.84e-09	1.08e-07	0.0967742	-3.36923	down
EVM0042357	1.91e-20	1.57e-17	0.0970968	-3.36443	down
EVM0040071	7.14e-15	9.01e-13	0.0980014	-3.35105	down
EVM0004126	0.00503	0.017711	0.0990783	-3.33529	down
EVM0005590	2.2e-05	0.000189305	0.0990783	-3.33529	down
EVM0006686	0.0132	0.0383571	0.0990783	-3.33529	down
EVM0006866	0.00362	0.0134782	0.0990783	-3.33529	down
EVM0008489	0.00503	0.017711	0.0990783	-3.33529	down
EVM0008676	0.00503	0.017711	0.0990783	-3.33529	down
EVM0008949	2.2e-05	0.000189305	0.0990783	-3.33529	down
EVM0010467	0.00503	0.017711	0.0990783	-3.33529	down
EVM0012745	2.2e-05	0.000189305	0.0990783	-3.33529	down
EVM0015019	0.000224	0.00135232	0.0990783	-3.33529	down
EVM0017056	2.2e-05	0.000189305	0.0990783	-3.33529	down
EVM0019040	2.2e-05	0.000189305	0.0990783	-3.33529	down
EVM0019934	8.23e-05	0.000584599	0.0990783	-3.33529	down
EVM0026878	9.63e-06	9.31e-05	0.0990783	-3.33529	down
EVM0026927	2.2e-05	0.000189305	0.0990783	-3.33529	down
EVM0029193	0.00503	0.017711	0.0990783	-3.33529	down
EVM0031832	0.0132	0.0383571	0.0990783	-3.33529	down
EVM0033709	0.000224	0.00135232	0.0990783	-3.33529	down
EVM0034380	2.2e-05	0.000189305	0.0990783	-3.33529	down
EVM0034652	0.00503	0.017711	0.0990783	-3.33529	down
EVM0035076	0.00503	0.017711	0.0990783	-3.33529	down
EVM0037022	8.59e-13	6.51e-11	0.0990783	-3.33529	down
EVM0037702	2.35e-11	1.19e-09	0.0990783	-3.33529	down
EVM0039519	2.2e-05	0.000189305	0.0990783	-3.33529	down
EVM0040546	2.2e-05	0.000189305	0.0990783	-3.33529	down
EVM0001793	1.67e-06	2.08e-05	0.0990783	-3.33529	down
EVM0015130	4.55e-06	4.94e-05	0.0990783	-3.33529	down
EVM0015493	4.55e-06	4.94e-05	0.0990783	-3.33529	down
EVM0016683	1.87e-08	4.24e-07	0.0990783	-3.33529	down
EVM0031686	1.67e-06	2.08e-05	0.0990783	-3.33529	down
EVM0035128	1.87e-08	4.24e-07	0.0990783	-3.33529	down
EVM0035703	3.01e-08	6.42e-07	0.0990783	-3.33529	down
EVM0037108	1.23e-19	6.49e-17	0.0990783	-3.33529	down
EVM0039540	0.00503	0.017711	0.0990783	-3.33529	down
EVM0042068	5.89e-08	1.14e-06	0.0990783	-3.33529	down
EVM0011333	1.14e-06	1.48e-05	10.0565	3.33005	up
EVM0025187	7.68e-08	1.43e-06	10.0565	3.33005	up
EVM0041202	3.36e-20	2.57e-17	0.0997911	-3.32494	down
EVM0009091	9.64e-20	5.72e-17	0.100514	-3.31453	down
EVM0035275	7.54e-18	2.21e-15	0.100676	-3.3122	down
EVM0021614	1.39e-13	1.23e-11	0.10088	-3.30929	down
EVM0029835	2.13e-15	3.12e-13	0.10088	-3.30929	down
EVM0000781	3.93e-07	5.94e-06	0.101495	-3.30052	down
EVM0000174	8.7e-08	1.59e-06	0.101992	-3.29347	down
EVM0000895	2e-16	3.77e-14	0.101992	-3.29347	down
EVM0003572	3.26e-18	1.02e-15	0.101992	-3.29347	down
EVM0016082	3.26e-18	1.02e-15	0.101992	-3.29347	down
EVM0020058	8.18e-14	7.86e-12	0.101992	-3.29347	down
EVM0039152	3.26e-18	1.02e-15	0.101992	-3.29347	down
EVM0002584	2.43e-17	6.2e-15	0.102748	-3.28282	down
EVM0008703	6.46e-12	3.85e-10	0.102748	-3.28282	down	lignin
EVM0037861	6.46e-12	3.85e-10	0.102748	-3.28282	down
EVM0000699	0.00325	0.0123485	9.70968	3.27942	up
EVM0009174	0.00325	0.0123485	9.70968	3.27942	up
EVM0017840	0.00325	0.0123485	9.70968	3.27942	up
EVM0019981	0.00325	0.0123485	9.70968	3.27942	up
EVM0031461	2.5e-06	2.95e-05	9.70968	3.27942	up
EVM0019785	2.6e-12	1.71e-10	0.103294	-3.27517	down
EVM0011631	7.72e-08	1.43e-06	0.104032	-3.2649	down
EVM0013236	7.72e-08	1.43e-06	0.104032	-3.2649	down
EVM0020397	7.72e-08	1.43e-06	0.104032	-3.2649	down
EVM0027836	7.72e-08	1.43e-06	0.104032	-3.2649	down
EVM0028355	4.98e-06	5.35e-05	0.104032	-3.2649	down
EVM0031407	7.72e-08	1.43e-06	0.104032	-3.2649	down
EVM0032695	7.72e-08	1.43e-06	0.104032	-3.2649	down
EVM0037485	7.72e-08	1.43e-06	0.104032	-3.2649	down	lignin
EVM0002286	5.59e-15	7.37e-13	0.104507	-3.25832	down
EVM0003778	6.47e-17	1.43e-14	0.105083	-3.2504	down
EVM0004777	6.47e-17	1.43e-14	0.105083	-3.2504	down
EVM0020506	0.0083	0.026461	0.105083	-3.2504	down
EVM0023639	6.47e-17	1.43e-14	0.105083	-3.2504	down
EVM0025754	5.47e-14	5.66e-12	0.105083	-3.2504	down
EVM0025765	4.06e-06	4.47e-05	0.10554	-3.24414	down
EVM0036658	4.41e-12	2.78e-10	0.10554	-3.24414	down
EVM0028163	3.24e-16	5.86e-14	0.105796	-3.24065	down
EVM0035895	6.1e-24	2.41e-20	0.105959	-3.23842	down
EVM0013416	1.01e-05	9.68e-05	9.41244	3.23457	up
EVM0003191	5.19e-19	2.28e-16	0.1067	-3.22837	down
EVM0005090	0.00113	0.00520216	0.1067	-3.22837	down
EVM0007248	0.00202	0.00835896	0.1067	-3.22837	down
EVM0012181	6.53e-05	0.000481872	0.1067	-3.22837	down
EVM0015092	6.53e-05	0.000481872	0.1067	-3.22837	down
EVM0015870	0.000221	0.00133966	0.1067	-3.22837	down
EVM0017814	6.53e-05	0.000481872	0.1067	-3.22837	down
EVM0022374	4.32e-10	1.56e-08	0.1067	-3.22837	down
EVM0023462	6.53e-05	0.000481872	0.1067	-3.22837	down
EVM0029870	6.53e-05	0.000481872	0.1067	-3.22837	down
EVM0034552	4.27e-11	1.99e-09	0.1067	-3.22837	down
EVM0040039	0.00485	0.0172048	0.1067	-3.22837	down
EVM0040191	0.00325	0.0123485	0.1067	-3.22837	down
EVM0010080	1.5e-05	0.000136548	9.3629	3.22696	up
EVM0035506	5.31e-06	5.65e-05	9.3629	3.22696	up
EVM0011828	1.33e-16	2.65e-14	0.108367	-3.206	down
EVM0034130	4.68e-13	3.76e-11	0.108367	-3.206	down
EVM0003959	4.14e-05	0.000326739	9.15484	3.19453	up
EVM0003018	2.97e-07	4.64e-06	0.109508	-3.1909	down
EVM0011042	3.29e-05	0.000268402	0.109508	-3.1909	down
EVM0013602	2.97e-07	4.64e-06	0.109508	-3.1909	down
EVM0020965	6.75e-05	0.000495794	0.109508	-3.1909	down
EVM0023799	2.97e-07	4.64e-06	0.109508	-3.1909	down
EVM0027899	5.73e-13	4.5e-11	0.109508	-3.1909	down
EVM0028428	2.97e-07	4.64e-06	0.109508	-3.1909	down
EVM0037521	2.97e-07	4.64e-06	0.109508	-3.1909	down
EVM0038760	1.44e-06	1.81e-05	0.109508	-3.1909	down
EVM0040729	1.41e-05	0.000129447	0.109508	-3.1909	down
EVM0014301	1.5e-15	2.31e-13	0.109508	-3.1909	down
EVM0005295	4.61e-10	1.67e-08	0.110337	-3.18001	down
EVM0000723	0.0054	0.0187413	9.01613	3.17251	up
EVM0001325	0.0054	0.0187413	9.01613	3.17251	up
EVM0009454	1.1e-05	0.000104379	9.01613	3.17251	up
EVM0010019	0.0054	0.0187413	9.01613	3.17251	up
EVM0014084	0.0054	0.0187413	9.01613	3.17251	up
EVM0021281	0.0054	0.0187413	9.01613	3.17251	up
EVM0023325	0.0054	0.0187413	9.01613	3.17251	up
EVM0024226	0.0054	0.0187413	9.01613	3.17251	up
EVM0028880	0.0054	0.0187413	9.01613	3.17251	up
EVM0033632	0.0054	0.0187413	9.01613	3.17251	up
EVM0034187	6.19e-06	6.42e-05	9.01613	3.17251	up
EVM0034342	0.0054	0.0187413	9.01613	3.17251	up
EVM0034412	1.1e-05	0.000104379	9.01613	3.17251	up
EVM0037124	1.1e-05	0.000104379	9.01613	3.17251	up
EVM0039424	1.1e-05	0.000104379	9.01613	3.17251	up
EVM0003269	0.00016	0.00103071	9.01613	3.17251	up	lignin
EVM0021976	2.52e-10	9.72e-09	0.110968	-3.17179	down
EVM0024514	2.52e-10	9.72e-09	0.110968	-3.17179	down
EVM0027113	2.52e-10	9.72e-09	0.110968	-3.17179	down
EVM0039029	2.52e-10	9.72e-09	0.110968	-3.17179	down
EVM0005225	2.31e-08	5.09e-07	0.111863	-3.1602	down
EVM0018327	2.79e-13	2.35e-11	0.111863	-3.1602	down
EVM0029607	2.79e-11	1.36e-09	0.111863	-3.1602	down
EVM0003967	2.46e-12	1.63e-10	0.112192	-3.15596	down
EVM0020096	1.5e-09	4.76e-08	0.112467	-3.15242	down
EVM0039224	1.77e-07	2.95e-06	0.112467	-3.15242	down
EVM0024369	1.62e-08	3.74e-07	8.87742	3.15014	up
EVM0039728	8.54e-21	8.11e-18	0.112903	-3.14684	down
EVM0005521	1.27e-16	2.58e-14	0.11349	-3.13937	down
EVM0013734	0.000396	0.00217795	8.78495	3.13503	up
EVM0009975	2.2e-05	0.000189305	8.66935	3.11592	up
EVM0014004	2.2e-05	0.000189305	8.66935	3.11592	up
EVM0025103	5.59e-05	0.000421416	8.66935	3.11592	up
EVM0025808	2.2e-05	0.000189305	8.66935	3.11592	up
EVM0035047	2.2e-05	0.000189305	8.66935	3.11592	up
EVM0001259	0.0124	0.0365108	0.115591	-3.11289	down
EVM0002471	0.0124	0.0365108	0.115591	-3.11289	down
EVM0002499	0.0124	0.0365108	0.115591	-3.11289	down
EVM0004716	1.31e-13	1.17e-11	0.115591	-3.11289	down
EVM0005215	1.31e-13	1.17e-11	0.115591	-3.11289	down
EVM0007411	1.82e-07	3.02e-06	0.115591	-3.11289	down
EVM0009385	0.0124	0.0365108	0.115591	-3.11289	down
EVM0010922	0.0124	0.0365108	0.115591	-3.11289	down
EVM0011061	0.000185	0.00115751	0.115591	-3.11289	down
EVM0011121	0.0124	0.0365108	0.115591	-3.11289	down
EVM0013192	0.0124	0.0365108	0.115591	-3.11289	down
EVM0014696	1.07e-06	1.4e-05	0.115591	-3.11289	down
EVM0015825	0.000567	0.00295542	0.115591	-3.11289	down
EVM0017367	0.0124	0.0365108	0.115591	-3.11289	down
EVM0017377	3.68e-16	6.47e-14	0.115591	-3.11289	down
EVM0017572	0.0124	0.0365108	0.115591	-3.11289	down
EVM0017938	0.0124	0.0365108	0.115591	-3.11289	down
EVM0019420	0.00131	0.00587137	0.115591	-3.11289	down
EVM0019841	0.0124	0.0365108	0.115591	-3.11289	down
EVM0021278	1.07e-06	1.4e-05	0.115591	-3.11289	down
EVM0022678	1.07e-06	1.4e-05	0.115591	-3.11289	down
EVM0023376	3.44e-12	2.22e-10	0.115591	-3.11289	down
EVM0024252	1.34e-09	4.31e-08	0.115591	-3.11289	down
EVM0024668	0.0124	0.0365108	0.115591	-3.11289	down
EVM0025193	0.000185	0.00115751	0.115591	-3.11289	down
EVM0026975	1.07e-13	9.8e-12	0.115591	-3.11289	down
EVM0027013	0.0124	0.0365108	0.115591	-3.11289	down
EVM0027202	1.07e-06	1.4e-05	0.115591	-3.11289	down
EVM0027983	0.0124	0.0365108	0.115591	-3.11289	down
EVM0028263	0.0124	0.0365108	0.115591	-3.11289	down
EVM0029815	0.0124	0.0365108	0.115591	-3.11289	down
EVM0030126	1.07e-06	1.4e-05	0.115591	-3.11289	down
EVM0031241	3.3e-14	3.66e-12	0.115591	-3.11289	down
EVM0031744	0.00131	0.00587137	0.115591	-3.11289	down
EVM0031976	0.0124	0.0365108	0.115591	-3.11289	down
EVM0032324	7.96e-11	3.42e-09	0.115591	-3.11289	down
EVM0032809	1.26e-16	2.58e-14	0.115591	-3.11289	down
EVM0034559	5.58e-07	8.05e-06	0.115591	-3.11289	down
EVM0035191	0.0124	0.0365108	0.115591	-3.11289	down
EVM0038147	0.000185	0.00115751	0.115591	-3.11289	down
EVM0038298	0.000185	0.00115751	0.115591	-3.11289	down
EVM0038631	1.1e-19	6.09e-17	0.115591	-3.11289	down
EVM0038659	0.0124	0.0365108	0.115591	-3.11289	down
EVM0040717	1.73e-07	2.89e-06	0.115591	-3.11289	down
EVM0042025	0.0124	0.0365108	0.115591	-3.11289	down
EVM0042101	0.000185	0.00115751	0.115591	-3.11289	down
EVM0001703	1.25e-14	1.51e-12	0.116808	-3.09779	down
EVM0031674	0.000376	0.00209188	8.55376	3.09656	up	phenylpropanoid
EVM0001379	7.12e-17	1.54e-14	0.118894	-3.07225	down
EVM0002350	1.72e-08	3.95e-07	0.118894	-3.07225	down
EVM0005572	1.15e-12	8.35e-11	0.119577	-3.06398	down
EVM0036432	1.15e-12	8.35e-11	0.119577	-3.06398	down
EVM0005432	4.96e-07	7.24e-06	0.120037	-3.05845	down
EVM0004599	4.32e-05	0.000339253	8.32258	3.05703	up
EVM0009177	0.00886	0.0278904	8.32258	3.05703	up
EVM0015517	1.32e-08	3.12e-07	8.32258	3.05703	up
EVM0016040	0.00886	0.0278904	8.32258	3.05703	up
EVM0016222	4.32e-05	0.000339253	8.32258	3.05703	up
EVM0020079	4.32e-05	0.000339253	8.32258	3.05703	up
EVM0029081	0.00886	0.0278904	8.32258	3.05703	up
EVM0029476	4.32e-05	0.000339253	8.32258	3.05703	up
EVM0033382	0.00886	0.0278904	8.32258	3.05703	up
EVM0026361	2.04e-12	1.38e-10	0.120215	-3.05631	down
EVM0008456	6.47e-09	1.69e-07	0.120617	-3.05149	down
EVM0009886	4.03e-08	8.23e-07	0.120617	-3.05149	down
EVM0011606	6.47e-09	1.69e-07	0.120617	-3.05149	down
EVM0032277	6.47e-09	1.69e-07	0.120617	-3.05149	down
EVM0033646	0.000477	0.00255361	0.120617	-3.05149	down
EVM0011605	1.46e-08	3.41e-07	0.120968	-3.04731	down
EVM0019659	4.54e-12	2.84e-10	0.121675	-3.03889	down
EVM0000740	6.57e-16	1.11e-13	8.20699	3.03685	up
EVM0025234	1.35e-06	1.71e-05	8.18387	3.03278	up
EVM0000888	3.64e-06	4.06e-05	0.122391	-3.03043	down
EVM0005670	3.64e-06	4.06e-05	0.122391	-3.03043	down
EVM0012229	4.21e-09	1.17e-07	0.122391	-3.03043	down
EVM0019151	5.73e-13	4.5e-11	0.122391	-3.03043	down
EVM0023009	6.58e-17	1.43e-14	0.122391	-3.03043	down
EVM0026990	1.41e-05	0.000129447	0.122391	-3.03043	down
EVM0030685	6.26e-19	2.65e-16	0.122391	-3.03043	down
EVM0036805	4.51e-12	2.83e-10	0.122391	-3.03043	down
EVM0032700	1.82e-12	1.26e-10	0.123153	-3.02147	down
EVM0020912	8.74e-12	5.06e-10	0.123848	-3.01336	down
EVM0030209	8.74e-12	5.06e-10	0.123848	-3.01336	down
EVM0021548	6.81e-19	2.84e-16	0.124483	-3.00598	down
EVM0027134	2.31e-10	9.06e-09	0.125066	-2.99924	down
EVM0011271	8.25e-05	0.000584979	7.97581	2.99563	up
EVM0021654	8.25e-05	0.000584979	7.97581	2.99563	up
EVM0032298	8.25e-05	0.000584979	7.97581	2.99563	up
EVM0039137	8.25e-05	0.000584979	7.97581	2.99563	up
EVM0039637	8.25e-05	0.000584979	7.97581	2.99563	up
EVM0002036	0.000502	0.00266223	0.1261	-2.98736	down
EVM0005352	0.000502	0.00266223	0.1261	-2.98736	down
EVM0006591	0.000502	0.00266223	0.1261	-2.98736	down
EVM0006695	0.000502	0.00266223	0.1261	-2.98736	down
EVM0007230	2.87e-08	6.18e-07	0.1261	-2.98736	down
EVM0008658	0.0168	0.0463926	0.1261	-2.98736	down
EVM0016608	0.000502	0.00266223	0.1261	-2.98736	down
EVM0016831	2.87e-08	6.18e-07	0.1261	-2.98736	down
EVM0018724	4.93e-06	5.3e-05	0.1261	-2.98736	down
EVM0019479	0.000502	0.00266223	0.1261	-2.98736	down
EVM0023003	2.87e-08	6.18e-07	0.1261	-2.98736	down
EVM0024728	2.87e-08	6.18e-07	0.1261	-2.98736	down
EVM0025926	0.00298	0.0115728	0.1261	-2.98736	down
EVM0032687	0.000502	0.00266223	0.1261	-2.98736	down
EVM0033031	0.0014	0.00620329	0.1261	-2.98736	down
EVM0035450	0.00532	0.0185287	0.1261	-2.98736	down
EVM0039797	0.0014	0.00620329	0.1261	-2.98736	down
EVM0020062	7e-09	1.81e-07	0.127151	-2.97539	down
EVM0006548	7.83e-09	2e-07	7.86022	2.97457	up
EVM0036208	3.41e-07	5.25e-06	7.86022	2.97457	up	cellulose
EVM0036554	9.36e-08	1.69e-06	7.86022	2.97457	up
EVM0015166	1.93e-16	3.66e-14	0.127386	-2.97272	down
EVM0022890	1.02e-07	1.82e-06	0.127386	-2.97272	down
EVM0033475	2.5e-08	5.46e-07	0.127759	-2.9685	down
EVM0010736	5.82e-11	2.59e-09	0.128435	-2.96089	down
EVM0011625	3.18e-09	9.14e-08	0.128435	-2.96089	down
EVM0027416	1.43e-08	3.37e-07	0.128435	-2.96089	down
EVM0012862	5.5e-09	1.47e-07	0.129032	-2.9542	down
EVM0000650	1.39e-14	1.62e-12	0.13004	-2.94297	down
EVM0003538	1.39e-14	1.62e-12	0.13004	-2.94297	down
EVM0004496	1.16e-05	0.000108639	0.13004	-2.94297	down
EVM0008644	1.16e-05	0.000108639	0.13004	-2.94297	down
EVM0009693	1.39e-14	1.62e-12	0.13004	-2.94297	down
EVM0012493	2.6e-11	1.3e-09	0.13004	-2.94297	down
EVM0020539	2.23e-06	2.68e-05	0.13004	-2.94297	down
EVM0020908	1.16e-05	0.000108639	0.13004	-2.94297	down
EVM0022014	1.39e-14	1.62e-12	0.13004	-2.94297	down
EVM0027947	1.16e-05	0.000108639	0.13004	-2.94297	down
EVM0029554	2.23e-06	2.68e-05	0.13004	-2.94297	down
EVM0030019	8.06e-06	8.06e-05	0.13004	-2.94297	down
EVM0034722	0.00266	0.010544	0.13004	-2.94297	down
EVM0038603	8.86e-10	2.96e-08	0.13004	-2.94297	down
EVM0039530	1.16e-05	0.000108639	0.13004	-2.94297	down
EVM0012399	0.000154	0.000994213	7.62903	2.9315	up
EVM0017290	0.0144	0.0408097	7.62903	2.9315	up
EVM0019756	0.000154	0.000994213	7.62903	2.9315	up
EVM0026607	0.0144	0.0408097	7.62903	2.9315	up
EVM0027860	0.0144	0.0408097	7.62903	2.9315	up
EVM0030701	0.000154	0.000994213	7.62903	2.9315	up
EVM0032318	0.0144	0.0408097	7.62903	2.9315	up
EVM0033533	0.0144	0.0408097	7.62903	2.9315	up
EVM0033690	0.0144	0.0408097	7.62903	2.9315	up
EVM0015894	0.00074	0.00366095	7.62903	2.9315	up
EVM0035735	4.28e-14	4.6e-12	0.131535	-2.92648	down
EVM0005559	1.33e-14	1.59e-12	0.132104	-2.92025	down
EVM0005926	5.61e-07	8.08e-06	0.132104	-2.92025	down
EVM0009268	0.000511	0.0026967	0.132104	-2.92025	down
EVM0026958	5.61e-07	8.08e-06	0.132104	-2.92025	down
EVM0031022	1.17e-07	2.06e-06	0.132104	-2.92025	down
EVM0000532	7.47e-16	1.26e-13	0.133375	-2.90644	down
EVM0004492	3.45e-10	1.29e-08	0.133375	-2.90644	down
EVM0021224	3.92e-05	0.000311239	0.133375	-2.90644	down
EVM0024910	3.92e-05	0.000311239	0.133375	-2.90644	down
EVM0034346	3.45e-10	1.29e-08	0.133375	-2.90644	down
EVM0037396	3.45e-10	1.29e-08	0.133375	-2.90644	down
EVM0008210	4.44e-06	4.85e-05	7.49032	2.90503	up
EVM0041859	2.43e-11	1.22e-09	7.45565	2.89833	up
EVM0008221	2.23e-11	1.14e-09	0.134235	-2.89717	down
EVM0036905	2.23e-11	1.14e-09	0.134235	-2.89717	down
EVM0004517	6.8e-14	6.61e-12	0.134409	-2.8953	down
EVM0006090	5.29e-14	5.53e-12	0.134857	-2.8905	down
EVM0010756	5.82e-08	1.13e-06	0.134857	-2.8905	down
EVM0012380	2.5e-18	8.48e-16	0.134857	-2.8905	down
EVM0020639	5.58e-07	8.05e-06	7.39785	2.88711	up
EVM0007791	3.53e-10	1.32e-08	0.135327	-2.88548	down
EVM0012538	2.16e-06	2.61e-05	0.13599	-2.87843	down
EVM0013216	1.01e-05	9.68e-05	7.35161	2.87806	up
EVM0029229	1.91e-21	2.27e-18	0.136801	-2.86985	down
EVM0001839	0.000282	0.00164433	7.28226	2.86439	up
EVM0015145	0.000282	0.00164433	7.28226	2.86439	up
EVM0015948	0.000282	0.00164433	7.28226	2.86439	up
EVM0017455	0.000282	0.00164433	7.28226	2.86439	up
EVM0019305	0.00729	0.023794	7.28226	2.86439	up
EVM0019941	0.000154	0.000994213	7.28226	2.86439	up
EVM0024941	0.000282	0.00164433	7.28226	2.86439	up
EVM0035685	0.000282	0.00164433	7.28226	2.86439	up
EVM0036119	0.000282	0.00164433	7.28226	2.86439	up
EVM0038561	0.000282	0.00164433	7.28226	2.86439	up
EVM0017096	3.55e-06	3.98e-05	7.2129	2.85058	up
EVM0002869	2.09e-10	8.31e-09	0.13871	-2.84986	down
EVM0003548	4.47e-07	6.65e-06	0.13871	-2.84986	down
EVM0003975	8.88e-22	1.24e-18	0.13871	-2.84986	down
EVM0004439	9.84e-14	9.18e-12	0.13871	-2.84986	down
EVM0008259	0.00131	0.00587137	0.13871	-2.84986	down
EVM0009836	0.0109	0.0329611	0.13871	-2.84986	down
EVM0014154	3.54e-05	0.000285171	0.13871	-2.84986	down
EVM0017064	1.83e-09	5.65e-08	0.13871	-2.84986	down
EVM0017131	2.95e-09	8.53e-08	0.13871	-2.84986	down
EVM0017182	0.000112	0.000755968	0.13871	-2.84986	down
EVM0017759	0.00131	0.00587137	0.13871	-2.84986	down
EVM0019507	0.00131	0.00587137	0.13871	-2.84986	down	cellulose
EVM0019629	0.00131	0.00587137	0.13871	-2.84986	down
EVM0021547	0.00131	0.00587137	0.13871	-2.84986	down
EVM0022151	1.58e-05	0.00014279	0.13871	-2.84986	down
EVM0023543	4.47e-07	6.65e-06	0.13871	-2.84986	down
EVM0024763	0.00131	0.00587137	0.13871	-2.84986	down
EVM0025375	3.54e-05	0.000285171	0.13871	-2.84986	down
EVM0025474	3.54e-05	0.000285171	0.13871	-2.84986	down
EVM0026632	0.0164	0.0454254	0.13871	-2.84986	down
EVM0028787	0.000562	0.00293194	0.13871	-2.84986	down
EVM0029428	1.34e-12	9.52e-11	0.13871	-2.84986	down
EVM0030498	0.00131	0.00587137	0.13871	-2.84986	down
EVM0031691	4.47e-07	6.65e-06	0.13871	-2.84986	down
EVM0032682	1.83e-09	5.65e-08	0.13871	-2.84986	down
EVM0033312	3.54e-05	0.000285171	0.13871	-2.84986	down
EVM0035755	3.54e-05	0.000285171	0.13871	-2.84986	down
EVM0036413	1.34e-12	9.52e-11	0.13871	-2.84986	down
EVM0036646	1.83e-09	5.65e-08	0.13871	-2.84986	down
EVM0038308	0.00131	0.00587137	0.13871	-2.84986	down
EVM0039395	4.47e-07	6.65e-06	0.13871	-2.84986	down
EVM0039702	0.00131	0.00587137	0.13871	-2.84986	down
EVM0041335	0.00332	0.0125442	0.13871	-2.84986	down
EVM0041793	0.00131	0.00587137	0.13871	-2.84986	down
EVM0041856	4.47e-07	6.65e-06	0.13871	-2.84986	down
EVM0042137	1.34e-12	9.52e-11	0.13871	-2.84986	down
EVM0003770	1.29e-06	1.64e-05	7.16667	2.8413	up
EVM0026342	0.00203	0.00838572	7.16667	2.8413	up
EVM0018508	4.04e-15	5.54e-13	0.141403	-2.82211	down
EVM0020996	6.39e-12	3.84e-10	0.14154	-2.82071	down
EVM0032804	2.07e-09	6.34e-08	0.141862	-2.81744	down
EVM0000407	1.88e-05	0.000165675	0.142266	-2.81333	down
EVM0027878	1.11e-07	1.96e-06	0.142266	-2.81333	down
EVM0025667	2.26e-11	1.15e-09	0.142789	-2.80804	down
EVM0026459	3.74e-13	3.06e-11	0.142789	-2.80804	down
EVM0032050	9.82e-16	1.59e-13	0.142789	-2.80804	down
EVM0010542	0.00158	0.00686247	0.143493	-2.80095	down
EVM0019452	1.04e-11	5.88e-10	0.143493	-2.80095	down	lignin
EVM0029453	1.04e-11	5.88e-10	0.143493	-2.80095	down
EVM0004185	2.86e-06	3.3e-05	6.93548	2.794	up
EVM0007140	0.000506	0.00267507	6.93548	2.794	up
EVM0012722	0.000506	0.00267507	6.93548	2.794	up
EVM0016518	0.000506	0.00267507	6.93548	2.794	up
EVM0017404	0.000506	0.00267507	6.93548	2.794	up
EVM0018963	0.000506	0.00267507	6.93548	2.794	up
EVM0019914	0.000506	0.00267507	6.93548	2.794	up
EVM0025605	1.45e-05	0.000132658	6.93548	2.794	up
EVM0027002	0.000506	0.00267507	6.93548	2.794	up
EVM0028737	0.000506	0.00267507	6.93548	2.794	up
EVM0031952	1.89e-05	0.00016637	6.93548	2.794	up
EVM0037883	0.000506	0.00267507	6.93548	2.794	up
EVM0000711	3.56e-15	4.97e-13	0.144489	-2.79097	down
EVM0002046	2.95e-05	0.00024402	0.144489	-2.79097	down
EVM0018011	4.95e-08	9.86e-07	0.144489	-2.79097	down
EVM0023291	8.85e-09	2.22e-07	0.144489	-2.79097	down
EVM0031944	8.85e-09	2.22e-07	0.144489	-2.79097	down
EVM0037749	1.94e-12	1.32e-10	0.145645	-2.77947	down
EVM0004400	6.02e-06	6.28e-05	0.14601	-2.77586	down
EVM0011150	0.000982	0.0046498	0.14601	-2.77586	down
EVM0011281	4.8e-20	3.35e-17	0.14601	-2.77586	down
EVM0014576	1.59e-06	1.98e-05	0.14601	-2.77586	down
EVM0021417	1.59e-06	1.98e-05	0.14601	-2.77586	down
EVM0023428	0.013	0.0378919	0.14601	-2.77586	down
EVM0024678	4.23e-05	0.000333067	0.14601	-2.77586	down
EVM0033562	1.59e-06	1.98e-05	0.14601	-2.77586	down
EVM0037971	4.23e-05	0.000333067	0.14601	-2.77586	down
EVM0039264	6.02e-06	6.28e-05	0.14601	-2.77586	down
EVM0000524	1.03e-12	7.66e-11	0.146712	-2.76894	down
EVM0004734	6.25e-17	1.43e-14	0.146712	-2.76894	down
EVM0026616	2.61e-12	1.71e-10	0.146712	-2.76894	down
EVM0002550	2.87e-15	4.18e-13	0.147116	-2.76497	down
EVM0009694	2.61e-13	2.22e-11	0.147116	-2.76497	down
EVM0020857	1.69e-08	3.89e-07	0.147116	-2.76497	down
EVM0018127	4.85e-11	2.2e-09	0.147563	-2.76059	down
EVM0000885	3.32e-09	9.47e-08	0.148618	-2.75032	down
EVM0001104	7.03e-11	3.07e-09	0.148618	-2.75032	down
EVM0006627	0.000663	0.00334346	0.148618	-2.75032	down
EVM0011642	3.32e-09	9.47e-08	0.148618	-2.75032	down
EVM0020991	7.03e-11	3.07e-09	0.148618	-2.75032	down
EVM0024451	0.000102	0.000699614	0.148618	-2.75032	down
EVM0028393	5.83e-10	2.03e-08	0.148618	-2.75032	down
EVM0030265	7.03e-11	3.07e-09	0.148618	-2.75032	down
EVM0037691	8.29e-07	1.13e-05	0.148618	-2.75032	down
EVM0016061	1.45e-11	7.77e-10	0.14908	-2.74584	down
EVM0008777	6.49e-15	8.37e-13	0.149743	-2.73944	down
EVM0035669	0.000837	0.0040563	0.149956	-2.73738	down
EVM0023829	5.62e-14	5.72e-12	0.150269	-2.73438	down
EVM0015931	7.05e-15	8.95e-13	0.150573	-2.73146	down
EVM0004329	3.9e-08	8e-07	0.150771	-2.72957	down
EVM0008062	3.9e-08	8e-07	0.150771	-2.72957	down
EVM0011741	3.9e-08	8e-07	0.150771	-2.72957	down
EVM0015186	3.9e-08	8e-07	0.150771	-2.72957	down
EVM0024921	1.91e-07	3.15e-06	0.150771	-2.72957	down
EVM0027796	3.9e-08	8e-07	0.150771	-2.72957	down
EVM0037736	1.91e-07	3.15e-06	0.150771	-2.72957	down
EVM0037984	3.9e-08	8e-07	0.150771	-2.72957	down
EVM0007258	9.74e-07	1.29e-05	0.151714	-2.72058	down
EVM0024202	1.5e-13	1.32e-11	0.151714	-2.72058	down
EVM0001279	0.00463	0.0165456	6.58871	2.72	up
EVM0012403	0.000891	0.00427915	6.58871	2.72	up
EVM0021142	0.000891	0.00427915	6.58871	2.72	up
EVM0023364	0.000891	0.00427915	6.58871	2.72	up
EVM0020398	2.04e-10	8.16e-09	0.151807	-2.71969	down
EVM0042145	4.8e-14	5.06e-12	0.15192	-2.71862	down
EVM0005466	4.76e-14	5.05e-12	0.152816	-2.71013	down
EVM0017459	2.79e-06	3.23e-05	6.51935	2.70473	up
EVM0030225	2.95e-07	4.64e-06	6.51935	2.70473	up
EVM0037969	1e-06	1.33e-05	6.51935	2.70473	up
EVM0000842	0.00759	0.0245671	0.154122	-2.69786	down
EVM0001404	0.00329	0.0124487	0.154122	-2.69786	down
EVM0002690	4.82e-05	0.00037394	0.154122	-2.69786	down
EVM0004590	0.00329	0.0124487	0.154122	-2.69786	down
EVM0005801	5.3e-06	5.64e-05	0.154122	-2.69786	down
EVM0007766	8.97e-09	2.25e-07	0.154122	-2.69786	down
EVM0012531	0.00329	0.0124487	0.154122	-2.69786	down
EVM0014387	5.3e-06	5.64e-05	0.154122	-2.69786	down
EVM0018668	0.00329	0.0124487	0.154122	-2.69786	down
EVM0019691	0.00759	0.0245671	0.154122	-2.69786	down
EVM0020706	5.3e-06	5.64e-05	0.154122	-2.69786	down
EVM0020740	0.00329	0.0124487	0.154122	-2.69786	down
EVM0024376	0.00408	0.0149125	0.154122	-2.69786	down
EVM0026251	5.3e-06	5.64e-05	0.154122	-2.69786	down
EVM0034606	1.45e-08	3.39e-07	0.154122	-2.69786	down
EVM0035902	0.00329	0.0124487	0.154122	-2.69786	down
EVM0039307	0.00759	0.0245671	0.154122	-2.69786	down
EVM0041887	0.00329	0.0124487	0.154122	-2.69786	down
EVM0001834	1.29e-05	0.000119494	6.47312	2.69446	up
EVM0001851	1.29e-05	0.000119494	6.47312	2.69446	up
EVM0019947	1.29e-05	0.000119494	6.47312	2.69446	up
EVM0036876	1.29e-05	0.000119494	6.47312	2.69446	up
EVM0021753	6.47e-15	8.37e-13	0.155136	-2.6884	down
EVM0012630	3.24e-13	2.69e-11	0.155854	-2.68174	down
EVM0022116	1.24e-07	2.16e-06	6.41532	2.68152	up
EVM0010459	1.43e-07	2.46e-06	0.156048	-2.67993	down
EVM0013132	2.48e-06	2.93e-05	0.156608	-2.67477	down
EVM0029329	2.48e-06	2.93e-05	0.156608	-2.67477	down
EVM0002047	6.71e-08	1.28e-06	0.157625	-2.66544	down
EVM0003581	1.59e-07	2.7e-06	0.157625	-2.66544	down
EVM0015348	1.59e-07	2.7e-06	0.157625	-2.66544	down
EVM0031330	1.59e-07	2.7e-06	0.157625	-2.66544	down
EVM0040358	1.59e-07	2.7e-06	0.157625	-2.66544	down
EVM0040425	4.81e-06	5.2e-05	0.157625	-2.66544	down
EVM0042350	0.00586	0.0199354	0.157625	-2.66544	down
EVM0008090	8.83e-11	3.76e-09	0.158525	-2.65721	down
EVM0002078	0.000282	0.00164433	0.16005	-2.64341	down
EVM0004484	0.000282	0.00164433	0.16005	-2.64341	down
EVM0010586	0.000282	0.00164433	0.16005	-2.64341	down
EVM0019899	0.000282	0.00164433	0.16005	-2.64341	down
EVM0026479	0.000282	0.00164433	0.16005	-2.64341	down
EVM0032454	5.22e-08	1.03e-06	0.16005	-2.64341	down
EVM0033272	0.00919	0.028648	0.16005	-2.64341	down
EVM0034860	0.00154	0.00671331	0.16005	-2.64341	down
EVM0039482	8.85e-09	2.22e-07	0.16005	-2.64341	down
EVM0004636	2.6e-05	0.000218573	6.24194	2.64199	up
EVM0005286	0.00154	0.00671331	6.24194	2.64199	up
EVM0020256	0.000126	0.00083526	6.24194	2.64199	up
EVM0020685	0.00154	0.00671331	6.24194	2.64199	up
EVM0020761	6.16e-05	0.000459714	6.24194	2.64199	up
EVM0026782	0.00154	0.00671331	6.24194	2.64199	up
EVM0029358	8.68e-08	1.58e-06	6.24194	2.64199	up
EVM0029492	2.6e-05	0.000218573	6.24194	2.64199	up
EVM0034995	0.00154	0.00671331	6.24194	2.64199	up
EVM0036264	0.00154	0.00671331	6.24194	2.64199	up
EVM0021966	1.09e-16	2.31e-14	0.160823	-2.63646	down
EVM0000993	1.11e-11	6.14e-10	0.161828	-2.62747	down
EVM0038267	1.11e-11	6.14e-10	0.161828	-2.62747	down
EVM0030345	3.33e-06	3.77e-05	0.16232	-2.62309	down
EVM0014287	9.53e-09	2.36e-07	0.16255	-2.62104	down
EVM0004211	1.67e-05	0.000149162	0.163188	-2.61539	down
EVM0009927	1.13e-14	1.37e-12	0.163188	-2.61539	down
EVM0016723	2.27e-05	0.000194693	0.163188	-2.61539	down
EVM0020558	1.13e-14	1.37e-12	0.163188	-2.61539	down
EVM0031972	0.000178	0.00112828	0.163188	-2.61539	down
EVM0033677	1.67e-05	0.000149162	0.163188	-2.61539	down
EVM0037430	1.67e-05	0.000149162	0.163188	-2.61539	down
EVM0020854	3.08e-09	8.87e-08	0.163754	-2.61039	down
EVM0024029	6.24e-13	4.89e-11	0.163754	-2.61039	down
EVM0032220	1.99e-13	1.73e-11	0.163754	-2.61039	down
EVM0003951	5.68e-11	2.54e-09	6.10323	2.60957	up
EVM0021130	2.11e-12	1.42e-10	0.16393	-2.60885	down
EVM0028809	3.01e-09	8.68e-08	0.16393	-2.60885	down
EVM0033763	1.47e-10	6.08e-09	0.164261	-2.60593	down
EVM0014382	0.00126	0.00569677	6.06855	2.60135	up
EVM0008510	5.99e-07	8.54e-06	0.165131	-2.59832	down
EVM0014612	5.99e-07	8.54e-06	0.165131	-2.59832	down
EVM0016436	6.85e-06	6.99e-05	0.165131	-2.59832	down
EVM0023313	5.99e-07	8.54e-06	0.165131	-2.59832	down
EVM0027685	5.99e-07	8.54e-06	0.165131	-2.59832	down
EVM0033200	6.75e-08	1.28e-06	0.165131	-2.59832	down
EVM0017931	0.000639	0.00323756	0.165849	-2.59206	down
EVM0004555	3.39e-17	8.29e-15	0.166061	-2.59022	down
EVM0008088	5.13e-05	0.000393234	6.01075	2.58755	up
EVM0015439	5.13e-05	0.000393234	6.01075	2.58755	up
EVM0031292	5.13e-05	0.000393234	6.01075	2.58755	up
EVM0003589	1.09e-08	2.64e-07	0.166452	-2.58683	down
EVM0021856	5.6e-08	1.09e-06	0.166452	-2.58683	down
EVM0024154	1.09e-08	2.64e-07	0.166452	-2.58683	down
EVM0031473	5.6e-08	1.09e-06	0.166452	-2.58683	down
EVM0037030	0.000302	0.00174339	0.166452	-2.58683	down
EVM0040578	4.03e-06	4.44e-05	0.166452	-2.58683	down
EVM0011951	2.72e-10	1.04e-08	0.166965	-2.58238	down
EVM0019120	5.32e-13	4.24e-11	0.167239	-2.58002	down
EVM0002738	7.63e-11	3.29e-09	0.167408	-2.57856	down
EVM0003711	7.63e-11	3.29e-09	0.167408	-2.57856	down
EVM0005312	3.24e-09	9.29e-08	0.167408	-2.57856	down
EVM0022072	4.74e-13	3.8e-11	0.167408	-2.57856	down
EVM0028519	7.63e-11	3.29e-09	0.167408	-2.57856	down
EVM0032735	5.94e-10	2.07e-08	0.167408	-2.57856	down
EVM0001179	1.91e-12	1.31e-10	0.168133	-2.57233	down
EVM0012631	3.98e-15	5.49e-13	0.168701	-2.56746	down
EVM0019515	7.41e-11	3.23e-09	0.168701	-2.56746	down
EVM0027154	2.63e-17	6.64e-15	0.168701	-2.56746	down
EVM0024894	7.73e-08	1.43e-06	0.169534	-2.56035	down
EVM0003672	0.00261	0.0103805	5.89516	2.55953	up
EVM0008937	0.00261	0.0103805	5.89516	2.55953	up
EVM0009852	0.00261	0.0103805	5.89516	2.55953	up
EVM0010605	0.00261	0.0103805	5.89516	2.55953	up
EVM0012685	0.00261	0.0103805	5.89516	2.55953	up
EVM0013410	0.00261	0.0103805	5.89516	2.55953	up
EVM0015215	0.00261	0.0103805	5.89516	2.55953	up
EVM0016009	0.00261	0.0103805	5.89516	2.55953	up
EVM0019621	0.00261	0.0103805	5.89516	2.55953	up
EVM0025631	0.00261	0.0103805	5.89516	2.55953	up
EVM0034352	0.00261	0.0103805	5.89516	2.55953	up
EVM0034406	0.00261	0.0103805	5.89516	2.55953	up
EVM0041585	0.00261	0.0103805	5.89516	2.55953	up
EVM0020471	4.32e-09	1.19e-07	0.169849	-2.55768	down
EVM0033818	6.35e-12	3.83e-10	0.169849	-2.55768	down
EVM0021837	8.17e-21	8.08e-18	0.169987	-2.5565	down
EVM0013661	7.47e-08	1.4e-06	0.171347	-2.54501	down
EVM0013006	3.32e-11	1.59e-09	0.172656	-2.53403	down
EVM0000387	0.000212	0.0012927	5.77957	2.53096	up
EVM0007457	9.86e-05	0.000680423	5.77957	2.53096	up
EVM0007771	9.86e-05	0.000680423	5.77957	2.53096	up
EVM0015392	9.86e-05	0.000680423	5.77957	2.53096	up
EVM0016411	0.00957	0.029665	5.77957	2.53096	up
EVM0027588	9.86e-05	0.000680423	5.77957	2.53096	up
EVM0030008	9.86e-05	0.000680423	5.77957	2.53096	up
EVM0030075	0.0004	0.00219537	5.77957	2.53096	up
EVM0034229	9.86e-05	0.000680423	5.77957	2.53096	up
EVM0001231	4.96e-05	0.00038193	0.173387	-2.52793	down
EVM0001815	0.00797	0.0255946	0.173387	-2.52793	down
EVM0002403	0.000945	0.00450608	0.173387	-2.52793	down
EVM0002530	4.96e-05	0.00038193	0.173387	-2.52793	down
EVM0003804	0.000742	0.00366095	0.173387	-2.52793	down
EVM0004168	0.00797	0.0255946	0.173387	-2.52793	down
EVM0004296	0.000742	0.00366095	0.173387	-2.52793	down
EVM0005474	3.41e-10	1.29e-08	0.173387	-2.52793	down
EVM0005514	0.000742	0.00366095	0.173387	-2.52793	down
EVM0005800	0.0167	0.0461648	0.173387	-2.52793	down
EVM0006076	6.93e-14	6.71e-12	0.173387	-2.52793	down
EVM0006082	9.11e-05	0.000635878	0.173387	-2.52793	down
EVM0009374	0.000742	0.00366095	0.173387	-2.52793	down
EVM0010356	7.22e-06	7.3e-05	0.173387	-2.52793	down
EVM0010612	4.96e-05	0.00038193	0.173387	-2.52793	down
EVM0011208	0.0167	0.0461648	0.173387	-2.52793	down
EVM0012343	6.84e-05	0.000501009	0.173387	-2.52793	down
EVM0012746	0.000742	0.00366095	0.173387	-2.52793	down
EVM0013061	0.00797	0.0255946	0.173387	-2.52793	down
EVM0014475	2.11e-06	2.56e-05	0.173387	-2.52793	down
EVM0014496	4.96e-05	0.00038193	0.173387	-2.52793	down
EVM0014840	0.012	0.0356158	0.173387	-2.52793	down
EVM0016388	5.64e-06	5.95e-05	0.173387	-2.52793	down
EVM0016884	0.000742	0.00366095	0.173387	-2.52793	down
EVM0017146	7.22e-06	7.3e-05	0.173387	-2.52793	down
EVM0018182	1.43e-08	3.37e-07	0.173387	-2.52793	down
EVM0018588	4.96e-05	0.00038193	0.173387	-2.52793	down
EVM0020055	4.96e-05	0.00038193	0.173387	-2.52793	down
EVM0020508	1.29e-12	9.28e-11	0.173387	-2.52793	down
EVM0020676	1.33e-11	7.24e-10	0.173387	-2.52793	down
EVM0020696	1.29e-12	9.28e-11	0.173387	-2.52793	down
EVM0020768	4.96e-05	0.00038193	0.173387	-2.52793	down
EVM0021769	0.000571	0.00296455	0.173387	-2.52793	down
EVM0022491	1.24e-13	1.13e-11	0.173387	-2.52793	down
EVM0024208	4.63e-10	1.67e-08	0.173387	-2.52793	down
EVM0024895	0.00797	0.0255946	0.173387	-2.52793	down
EVM0025780	4.96e-05	0.00038193	0.173387	-2.52793	down
EVM0027075	0.000742	0.00366095	0.173387	-2.52793	down
EVM0029408	0.00797	0.0255946	0.173387	-2.52793	down
EVM0029586	4.96e-05	0.00038193	0.173387	-2.52793	down
EVM0031195	0.000742	0.00366095	0.173387	-2.52793	down
EVM0031357	4.96e-05	0.00038193	0.173387	-2.52793	down
EVM0031399	0.00797	0.0255946	0.173387	-2.52793	down
EVM0033415	4.8e-08	9.6e-07	0.173387	-2.52793	down
EVM0033816	4.8e-08	9.6e-07	0.173387	-2.52793	down
EVM0034862	0.00797	0.0255946	0.173387	-2.52793	down
EVM0037981	4.96e-05	0.00038193	0.173387	-2.52793	down
EVM0039208	2.11e-06	2.56e-05	0.173387	-2.52793	down
EVM0040354	0.000742	0.00366095	0.173387	-2.52793	down
EVM0042576	4.96e-05	0.00038193	0.173387	-2.52793	down
EVM0022192	1.81e-21	2.27e-18	0.173387	-2.52793	down
EVM0023478	3.64e-07	5.58e-06	0.173387	-2.52793	down
EVM0037905	9.13e-06	8.91e-05	5.74654	2.52269	up
EVM0006679	1.89e-05	0.00016637	5.72177	2.51646	up
EVM0009475	3.66e-06	4.07e-05	5.72177	2.51646	up
EVM0018776	3.66e-06	4.07e-05	5.72177	2.51646	up
EVM0033595	1.89e-05	0.00016637	5.72177	2.51646	up
EVM0032874	3.78e-12	2.41e-10	0.175699	-2.50882	down
EVM0001730	5.35e-08	1.05e-06	0.176139	-2.50521	down
EVM0006202	4.53e-11	2.09e-09	0.17654	-2.50194	down
EVM0039383	0.00689	0.0227386	0.17654	-2.50194	down
EVM0037820	0.000464	0.00249301	5.64747	2.4976	up
EVM0007723	8.42e-15	1.05e-12	0.178341	-2.48729	down
EVM0004685	5.2e-06	5.55e-05	0.17898	-2.48213	down
EVM0006293	1.06e-11	5.96e-10	0.17898	-2.48213	down
EVM0013015	5.97e-10	2.07e-08	0.17898	-2.48213	down
EVM0013435	1.06e-11	5.96e-10	0.17898	-2.48213	down
EVM0024703	5.97e-10	2.07e-08	0.17898	-2.48213	down	lignin
EVM0035933	1.04e-08	2.55e-07	0.17898	-2.48213	down
EVM0004118	2.51e-09	7.46e-08	0.179809	-2.47546	down	lignin
EVM0016244	1.49e-16	2.92e-14	0.180056	-2.47348	down
EVM0002610	0.00437	0.0157996	5.54839	2.47207	up
EVM0002823	0.000185	0.00115751	5.54839	2.47207	up
EVM0007032	0.000185	0.00115751	5.54839	2.47207	up
EVM0008187	0.00437	0.0157996	5.54839	2.47207	up
EVM0014419	0.000185	0.00115751	5.54839	2.47207	up
EVM0015233	0.00437	0.0157996	5.54839	2.47207	up
EVM0016863	0.000151	0.000978305	5.54839	2.47207	up
EVM0017629	0.00437	0.0157996	5.54839	2.47207	up
EVM0018065	0.000185	0.00115751	5.54839	2.47207	up
EVM0018244	0.00437	0.0157996	5.54839	2.47207	up
EVM0018956	0.000185	0.00115751	5.54839	2.47207	up
EVM0024380	0.00437	0.0157996	5.54839	2.47207	up
EVM0032371	0.00372	0.0137835	5.54839	2.47207	up
EVM0033978	0.000185	0.00115751	5.54839	2.47207	up
EVM0035570	0.00114	0.00523601	5.54839	2.47207	up
EVM0035578	0.000185	0.00115751	5.54839	2.47207	up
EVM0037227	0.00437	0.0157996	5.54839	2.47207	up
EVM0037635	0.000185	0.00115751	5.54839	2.47207	up	lignin
EVM0039789	0.000185	0.00115751	5.54839	2.47207	up
EVM0040802	8.59e-09	2.18e-07	5.54839	2.47207	up
EVM0041454	0.00437	0.0157996	5.54839	2.47207	up
EVM0042372	0.000185	0.00115751	5.54839	2.47207	up
EVM0042566	0.00759	0.0245671	5.54839	2.47207	up
EVM0034228	1.95e-07	3.21e-06	0.180926	-2.46653	down
EVM0037669	6.24e-06	6.46e-05	0.180926	-2.46653	down
EVM0034052	2.21e-09	6.72e-08	0.18139	-2.46284	down
EVM0002195	6.94e-06	7.06e-05	0.182513	-2.45393	down
EVM0002826	0.00179	0.00764171	0.182513	-2.45393	down
EVM0005264	2.15e-05	0.000186082	0.182513	-2.45393	down
EVM0006274	9.43e-06	9.13e-05	0.182513	-2.45393	down
EVM0009717	2.15e-05	0.000186082	0.182513	-2.45393	down
EVM0021269	6.94e-06	7.06e-05	0.182513	-2.45393	down
EVM0023687	0.000114	0.000767503	0.182513	-2.45393	down
EVM0032683	5.36e-05	0.000408096	0.182513	-2.45393	down
EVM0005379	1.34e-11	7.26e-10	0.183586	-2.44547	down
EVM0033442	1.34e-11	7.26e-10	0.183586	-2.44547	down
EVM0033698	1.05e-13	9.66e-12	0.183586	-2.44547	down
EVM0038849	6.65e-07	9.29e-06	0.183586	-2.44547	down
EVM0041764	1.18e-09	3.85e-08	0.183761	-2.4441	down
EVM0025351	1.29e-06	1.64e-05	0.184003	-2.4422	down
EVM0035772	2.06e-12	1.39e-10	0.184003	-2.4422	down
EVM0023993	3.25e-06	3.69e-05	0.184224	-2.44047	down
EVM0001768	0.00014	0.000914528	0.184946	-2.43482	down
EVM0003569	0.00014	0.000914528	0.184946	-2.43482	down	lignin
EVM0005456	0.00014	0.000914528	0.184946	-2.43482	down
EVM0006474	0.00866	0.0273916	0.184946	-2.43482	down
EVM0011234	6.88e-11	3.03e-09	0.184946	-2.43482	down
EVM0014152	0.00486	0.0172351	0.184946	-2.43482	down
EVM0019979	5.84e-08	1.13e-06	0.184946	-2.43482	down
EVM0021225	3.58e-08	7.47e-07	0.184946	-2.43482	down
EVM0022032	0.00014	0.000914528	0.184946	-2.43482	down
EVM0025161	0.00014	0.000914528	0.184946	-2.43482	down
EVM0029491	9.68e-05	0.000670928	0.184946	-2.43482	down
EVM0032793	0.00014	0.000914528	0.184946	-2.43482	down
EVM0036010	0.00014	0.000914528	0.184946	-2.43482	down
EVM0040638	0.00014	0.000914528	0.184946	-2.43482	down
EVM0040336	6.37e-06	6.58e-05	5.375	2.42626	up
EVM0001551	1.22e-08	2.92e-07	0.186725	-2.42102	down
EVM0038426	1.22e-08	2.92e-07	0.186725	-2.42102	down
EVM0009214	2.57e-06	3.01e-05	0.187446	-2.41546	down
EVM0019477	5.89e-07	8.44e-06	0.187446	-2.41546	down	phenylpropanoid
EVM0036386	1.43e-05	0.000130979	0.187446	-2.41546	down
EVM0012417	1.21e-18	4.49e-16	0.187579	-2.41443	down
EVM0011297	1.12e-12	8.18e-11	0.187836	-2.41245	down
EVM0006583	0.000339	0.00192422	5.3172	2.41067	up
EVM0023160	0.000339	0.00192422	5.3172	2.41067	up
EVM0023849	0.000666	0.00335716	5.3172	2.41067	up
EVM0037852	0.000339	0.00192422	5.3172	2.41067	up
EVM0000578	0.00285	0.0111482	0.18915	-2.4024	down
EVM0002714	1.24e-07	2.16e-06	0.18915	-2.4024	down
EVM0005102	5.3e-08	1.04e-06	0.18915	-2.4024	down
EVM0005613	0.00187	0.007898	0.18915	-2.4024	down
EVM0005917	7.32e-07	1.01e-05	0.18915	-2.4024	down
EVM0009341	0.00187	0.007898	0.18915	-2.4024	down
EVM0011449	0.00187	0.007898	0.18915	-2.4024	down
EVM0013365	0.00187	0.007898	0.18915	-2.4024	down
EVM0016425	0.00187	0.007898	0.18915	-2.4024	down
EVM0019573	2e-12	1.36e-10	0.18915	-2.4024	down
EVM0024976	0.00012	0.000802208	0.18915	-2.4024	down
EVM0027903	2.59e-06	3.03e-05	0.18915	-2.4024	down
EVM0028212	3.66e-05	0.000292652	0.18915	-2.4024	down
EVM0033060	0.00187	0.007898	0.18915	-2.4024	down
EVM0036273	4.81e-12	3e-10	0.18915	-2.4024	down
EVM0038124	1.75e-05	0.000155372	0.18915	-2.4024	down
EVM0038992	0.0116	0.034759	0.18915	-2.4024	down
EVM0039489	0.00187	0.007898	0.18915	-2.4024	down
EVM0041181	7.32e-07	1.01e-05	0.18915	-2.4024	down
EVM0012200	5.48e-11	2.46e-09	0.189603	-2.39895	down
EVM0026351	9.57e-13	7.19e-11	0.190013	-2.39583	down
EVM0036205	5.88e-12	3.61e-10	0.190166	-2.39467	down
EVM0001999	4.66e-10	1.67e-08	0.191324	-2.38591	down
EVM0013871	0.000622	0.00316766	0.191324	-2.38591	down
EVM0017750	4.66e-10	1.67e-08	0.191324	-2.38591	down
EVM0023936	3.82e-07	5.83e-06	0.191324	-2.38591	down
EVM0027767	0.000332	0.00189127	0.191324	-2.38591	down
EVM0039171	5.62e-14	5.72e-12	0.19206	-2.38037	down
EVM0001869	6.67e-05	0.000490525	5.20161	2.37896	up
EVM0006406	0.00719	0.0235259	5.20161	2.37896	up
EVM0007755	0.00719	0.0235259	5.20161	2.37896	up
EVM0009596	0.00719	0.0235259	5.20161	2.37896	up
EVM0017754	1.35e-05	0.000124469	5.20161	2.37896	up
EVM0020154	0.00719	0.0235259	5.20161	2.37896	up
EVM0022201	0.00719	0.0235259	5.20161	2.37896	up
EVM0024842	1.19e-10	4.98e-09	5.20161	2.37896	up
EVM0025079	1.35e-05	0.000124469	5.20161	2.37896	up
EVM0025314	0.00719	0.0235259	5.20161	2.37896	up
EVM0026661	2.57e-06	3.01e-05	5.20161	2.37896	up
EVM0028177	0.00719	0.0235259	5.20161	2.37896	up
EVM0032445	0.00719	0.0235259	5.20161	2.37896	up
EVM0039119	1.35e-05	0.000124469	5.20161	2.37896	up
EVM0039905	0.00719	0.0235259	5.20161	2.37896	up
EVM0038110	1.79e-13	1.56e-11	0.192271	-2.37879	down
EVM0001413	2.15e-05	0.000186082	0.192652	-2.37593	down
EVM0001971	0.00249	0.00998525	0.192652	-2.37593	down
EVM0005159	2.15e-05	0.000186082	0.192652	-2.37593	down
EVM0006616	0.000276	0.0016225	0.192652	-2.37593	down
EVM0018101	6.04e-05	0.000451326	0.192652	-2.37593	down
EVM0019463	9.47e-12	5.39e-10	0.192652	-2.37593	down
EVM0023137	0.000493	0.00262329	0.192652	-2.37593	down
EVM0032717	2.15e-05	0.000186082	0.192652	-2.37593	down
EVM0015567	5.83e-08	1.13e-06	0.193548	-2.36923	down
EVM0011407	3.82e-11	1.8e-09	0.193786	-2.36747	down
EVM0002307	5.43e-08	1.06e-06	0.194194	-2.36443	down
EVM0005418	7.57e-07	1.04e-05	0.194194	-2.36443	down
EVM0020444	0.00107	0.00498395	0.194194	-2.36443	down
EVM0024289	5.43e-08	1.06e-06	0.194194	-2.36443	down
EVM0037299	5.43e-08	1.06e-06	0.194194	-2.36443	down
EVM0004841	8.7e-10	2.92e-08	0.19468	-2.36082	down
EVM0014319	1.89e-07	3.12e-06	5.13226	2.35959	up
EVM0031004	1.89e-07	3.12e-06	5.13226	2.35959	up
EVM0009695	9.21e-12	5.27e-10	0.19506	-2.35801	down
EVM0009593	1.71e-06	2.12e-05	0.196003	-2.35105	down
EVM0004972	0.000276	0.0016225	5.08602	2.34654	up
EVM0005363	0.000607	0.00310192	5.08602	2.34654	up
EVM0006734	0.00115	0.00527276	5.08602	2.34654	up
EVM0006915	2.53e-09	7.51e-08	5.08602	2.34654	up
EVM0011502	0.000607	0.00310192	5.08602	2.34654	up
EVM0012490	0.000607	0.00310192	5.08602	2.34654	up
EVM0013350	0.000607	0.00310192	5.08602	2.34654	up
EVM0019035	0.000607	0.00310192	5.08602	2.34654	up
EVM0026449	0.000607	0.00310192	5.08602	2.34654	up
EVM0027702	0.00115	0.00527276	5.08602	2.34654	up	lignin
EVM0031239	0.00193	0.00809236	5.08602	2.34654	up
EVM0037383	0.000607	0.00310192	5.08602	2.34654	up
EVM0015752	1.85e-12	1.27e-10	0.197624	-2.33917	down
EVM0006559	1.32e-16	2.65e-14	0.197808	-2.33783	down
EVM0000798	9.42e-05	0.00065578	5.053	2.33714	up
EVM0026664	4.63e-05	0.000360141	5.053	2.33714	up
EVM0000543	0.000377	0.00209188	0.198157	-2.33529	down
EVM0002172	0.000377	0.00209188	0.198157	-2.33529	down
EVM0005203	0.000377	0.00209188	0.198157	-2.33529	down
EVM0006206	0.000377	0.00209188	0.198157	-2.33529	down
EVM0006505	0.000377	0.00209188	0.198157	-2.33529	down
EVM0007341	0.000377	0.00209188	0.198157	-2.33529	down
EVM0010108	0.00258	0.0103078	0.198157	-2.33529	down
EVM0010439	0.000377	0.00209188	0.198157	-2.33529	down
EVM0012565	0.000377	0.00209188	0.198157	-2.33529	down
EVM0013202	0.000377	0.00209188	0.198157	-2.33529	down
EVM0014191	0.000377	0.00209188	0.198157	-2.33529	down
EVM0014850	0.000377	0.00209188	0.198157	-2.33529	down
EVM0018030	0.000377	0.00209188	0.198157	-2.33529	down
EVM0018684	0.000377	0.00209188	0.198157	-2.33529	down
EVM0021626	0.000377	0.00209188	0.198157	-2.33529	down
EVM0022544	0.000377	0.00209188	0.198157	-2.33529	down
EVM0023867	0.0119	0.0353898	0.198157	-2.33529	down
EVM0026809	0.0066	0.0219587	0.198157	-2.33529	down
EVM0029862	0.000377	0.00209188	0.198157	-2.33529	down
EVM0038158	0.000377	0.00209188	0.198157	-2.33529	down
EVM0041547	0.00293	0.0113991	0.198157	-2.33529	down
EVM0042599	5.04e-06	5.4e-05	0.198157	-2.33529	down
EVM0008503	2.56e-06	3e-05	0.198157	-2.33529	down
EVM0008841	2.56e-06	3e-05	0.198157	-2.33529	down
EVM0011261	9.67e-12	5.49e-10	0.198157	-2.33529	down
EVM0014581	5.51e-08	1.08e-06	0.198157	-2.33529	down
EVM0016413	6.49e-12	3.86e-10	0.198157	-2.33529	down
EVM0018828	8.12e-06	8.11e-05	0.198157	-2.33529	down
EVM0030737	0.00207	0.00852425	0.198157	-2.33529	down
EVM0032076	1.59e-07	2.7e-06	0.198157	-2.33529	down
EVM0033244	8.12e-06	8.11e-05	0.198157	-2.33529	down
EVM0034467	6.05e-07	8.61e-06	0.198157	-2.33529	down
EVM0039941	7.42e-14	7.16e-12	0.198157	-2.33529	down
EVM0040448	2.56e-06	3e-05	0.198157	-2.33529	down
EVM0006170	2.76e-05	0.000230068	5.02823	2.33005	up
EVM0010466	6.24e-05	0.000465246	5.02823	2.33005	up
EVM0026146	2.76e-05	0.000230068	5.02823	2.33005	up
EVM0030795	2.76e-05	0.000230068	5.02823	2.33005	up
EVM0036670	2.76e-05	0.000230068	5.02823	2.33005	up
EVM0038497	2.76e-05	0.000230068	5.02823	2.33005	up
EVM0019558	9.69e-11	4.09e-09	0.199395	-2.3263	down
EVM0027244	3.6e-11	1.71e-09	0.199395	-2.3263	down
EVM0040559	0.000308	0.00177673	5.00896	2.32451	up
EVM0004091	1.12e-09	3.66e-08	0.200062	-2.32148	down
EVM0011371	4.78e-07	7.04e-06	4.99355	2.32007	up
EVM0009340	0.00058	0.00299164	0.200764	-2.31643	down
EVM0020901	1.43e-12	1e-10	0.201353	-2.3122	down
EVM0041790	2.13e-06	2.58e-05	0.201353	-2.3122	down
EVM0032974	9.35e-12	5.33e-10	0.201613	-2.31034	down
EVM0028438	4.63e-09	1.26e-07	0.20176	-2.30929	down
EVM0038413	4.43e-05	0.000346401	4.95392	2.30857	up
EVM0005046	2.46e-06	2.91e-05	0.202285	-2.30554	down
EVM0020246	1.02e-07	1.82e-06	0.202285	-2.30554	down
EVM0027605	2.21e-07	3.59e-06	0.202285	-2.30554	down
EVM0035421	2.21e-07	3.59e-06	0.202285	-2.30554	down
EVM0019085	8.1e-08	1.48e-06	4.9319	2.30214	up
EVM0016736	1.71e-12	1.19e-10	0.203441	-2.29732	down
EVM0000248	6.3e-05	0.000468395	0.203985	-2.29347	down
EVM0010457	6.3e-05	0.000468395	0.203985	-2.29347	down
EVM0011490	6.3e-05	0.000468395	0.203985	-2.29347	down
EVM0019347	6.3e-05	0.000468395	0.203985	-2.29347	down
EVM0036106	6.3e-05	0.000468395	0.203985	-2.29347	down
EVM0035687	1.08e-14	1.32e-12	0.204912	-2.28692	down
EVM0024594	2.43e-13	2.07e-11	0.205134	-2.28536	down
EVM0007805	6.13e-07	8.71e-06	0.205496	-2.28282	down
EVM0008383	2.09e-07	3.42e-06	0.205496	-2.28282	down
EVM0019155	9.22e-12	5.27e-10	0.205496	-2.28282	down
EVM0035466	1.27e-08	3.01e-07	0.205496	-2.28282	down
EVM0040137	2.09e-07	3.42e-06	0.205496	-2.28282	down
EVM0001529	0.00107	0.00498395	4.85484	2.27942	up
EVM0006277	0.0117	0.0349044	4.85484	2.27942	up
EVM0010251	0.00107	0.00498395	4.85484	2.27942	up
EVM0012104	5.5e-05	0.000415291	4.85484	2.27942	up
EVM0015078	5.51e-14	5.66e-12	4.85484	2.27942	up
EVM0016755	0.0117	0.0349044	4.85484	2.27942	up
EVM0018251	0.00107	0.00498395	4.85484	2.27942	up
EVM0019310	0.0117	0.0349044	4.85484	2.27942	up
EVM0019912	0.00107	0.00498395	4.85484	2.27942	up
EVM0020841	0.00107	0.00498395	4.85484	2.27942	up
EVM0021327	0.0117	0.0349044	4.85484	2.27942	up
EVM0021767	0.0117	0.0349044	4.85484	2.27942	up
EVM0022555	0.0117	0.0349044	4.85484	2.27942	up
EVM0022567	0.00107	0.00498395	4.85484	2.27942	up
EVM0023756	0.00472	0.0168039	4.85484	2.27942	up
EVM0023832	0.00107	0.00498395	4.85484	2.27942	up
EVM0029677	0.0117	0.0349044	4.85484	2.27942	up
EVM0031280	0.00107	0.00498395	4.85484	2.27942	up
EVM0033388	5.5e-05	0.000415291	4.85484	2.27942	up
EVM0033408	0.00107	0.00498395	4.85484	2.27942	up
EVM0035978	0.00193	0.00809236	4.85484	2.27942	up
EVM0035997	0.00107	0.00498395	4.85484	2.27942	up
EVM0037026	0.00107	0.00498395	4.85484	2.27942	up
EVM0039191	0.00107	0.00498395	4.85484	2.27942	up
EVM0039973	0.0117	0.0349044	4.85484	2.27942	up
EVM0027333	2.21e-07	3.59e-06	0.206848	-2.27336	down
EVM0007088	1.09e-11	6.1e-10	0.207029	-2.27209	down
EVM0003859	1.16e-11	6.4e-10	0.207416	-2.2694	down
EVM0038873	2.36e-12	1.57e-10	0.207472	-2.26901	down
EVM0002075	0.00453	0.016242	0.208065	-2.2649	down
EVM0002574	0.00453	0.016242	0.208065	-2.2649	down
EVM0003532	8.35e-06	8.25e-05	0.208065	-2.2649	down
EVM0004606	0.00453	0.016242	0.208065	-2.2649	down
EVM0012304	8.35e-06	8.25e-05	0.208065	-2.2649	down
EVM0013472	8.35e-06	8.25e-05	0.208065	-2.2649	down
EVM0013710	0.00453	0.016242	0.208065	-2.2649	down
EVM0014939	0.00453	0.016242	0.208065	-2.2649	down
EVM0018145	0.00453	0.016242	0.208065	-2.2649	down
EVM0020109	0.00453	0.016242	0.208065	-2.2649	down
EVM0022955	2.27e-13	1.95e-11	0.208065	-2.2649	down
EVM0024414	8.35e-06	8.25e-05	0.208065	-2.2649	down
EVM0024617	4.78e-11	2.18e-09	0.208065	-2.2649	down
EVM0026435	0.00366	0.0135994	0.208065	-2.2649	down
EVM0028489	8.35e-06	8.25e-05	0.208065	-2.2649	down
EVM0028723	0.00904	0.0282956	0.208065	-2.2649	down
EVM0029855	8.35e-06	8.25e-05	0.208065	-2.2649	down
EVM0031505	8.35e-06	8.25e-05	0.208065	-2.2649	down
EVM0032498	3.29e-07	5.07e-06	0.208065	-2.2649	down
EVM0033794	0.00453	0.016242	0.208065	-2.2649	down
EVM0037579	0.00453	0.016242	0.208065	-2.2649	down
EVM0038571	8.35e-06	8.25e-05	0.208065	-2.2649	down
EVM0000556	3.39e-09	9.63e-08	4.76815	2.25343	up
EVM0019077	9.3e-05	0.000647996	0.210166	-2.2504	down
EVM0028964	7.12e-05	0.000517208	0.210166	-2.2504	down
EVM0029707	5.82e-08	1.13e-06	0.210166	-2.2504	down
EVM0039774	9.19e-09	2.29e-07	0.210166	-2.2504	down
EVM0024640	0.00027	0.00159275	4.75576	2.24968	up	cellulose
EVM0034705	2.26e-05	0.000193976	4.74814	2.24736	up
EVM0001474	1.77e-08	4.04e-07	4.73925	2.24466	up
EVM0012577	3.26e-16	5.86e-14	4.73925	2.24466	up
EVM0022010	1.77e-08	4.04e-07	4.73925	2.24466	up
EVM0023524	0.00129	0.0058191	4.73925	2.24466	up
EVM0002301	0.000114	0.000767503	0.21108	-2.24414	down
EVM0025285	8.28e-07	1.13e-05	0.21108	-2.24414	down
EVM0033057	2.76e-06	3.2e-05	0.21108	-2.24414	down
EVM0015495	1.09e-07	1.93e-06	0.211918	-2.23842	down
EVM0017618	4.66e-14	4.98e-12	0.211918	-2.23842	down
EVM0029116	0.000355	0.0020002	4.71613	2.2376	up
EVM0030366	4.82e-10	1.71e-08	0.212311	-2.23575	down
EVM0034883	9.67e-11	4.09e-09	0.212311	-2.23575	down
EVM0003364	0.000967	0.00458885	0.2134	-2.22837	down
EVM0004316	0.000967	0.00458885	0.2134	-2.22837	down
EVM0006363	0.000967	0.00458885	0.2134	-2.22837	down
EVM0012400	1.75e-11	9.19e-10	0.2134	-2.22837	down
EVM0014839	0.000967	0.00458885	0.2134	-2.22837	down
EVM0020071	0.000967	0.00458885	0.2134	-2.22837	down
EVM0030275	7.32e-07	1.01e-05	0.2134	-2.22837	down
EVM0032544	0.000967	0.00458885	0.2134	-2.22837	down
EVM0035657	0.000967	0.00458885	0.2134	-2.22837	down
EVM0041627	1.96e-06	2.4e-05	0.2134	-2.22837	down
EVM0000176	0.000106	0.0007208	4.68145	2.22696	up
EVM0033796	0.000106	0.0007208	4.68145	2.22696	up
EVM0000464	8.1e-07	1.1e-05	0.214184	-2.22308	down
EVM0031324	0.000147	0.000956568	4.66569	2.22209	up	lignin
EVM0009286	1.56e-07	2.66e-06	4.65668	2.2193	up
EVM0001324	5.45e-14	5.66e-12	0.214902	-2.21825	down
EVM0006895	2.43e-09	7.25e-08	0.215239	-2.21599	down
EVM0014528	2.43e-09	7.25e-08	0.215239	-2.21599	down
EVM0027429	6.45e-18	1.96e-15	0.215955	-2.2112	down
EVM0000753	5.18e-08	1.03e-06	4.62366	2.20903	up
EVM0002229	0.00184	0.00780323	4.62366	2.20903	up
EVM0004679	0.00184	0.00780323	4.62366	2.20903	up
EVM0006638	0.00184	0.00780323	4.62366	2.20903	up
EVM0016399	0.00184	0.00780323	4.62366	2.20903	up
EVM0018814	0.00184	0.00780323	4.62366	2.20903	up
EVM0023384	0.00184	0.00780323	4.62366	2.20903	up
EVM0035063	0.00184	0.00780323	4.62366	2.20903	up
EVM0000510	0.000175	0.00111194	0.216734	-2.206	down
EVM0006073	0.000175	0.00111194	0.216734	-2.206	down
EVM0009274	0.000409	0.00223856	0.216734	-2.206	down
EVM0013188	0.000175	0.00111194	0.216734	-2.206	down
EVM0013461	0.000175	0.00111194	0.216734	-2.206	down
EVM0014026	2.08e-09	6.36e-08	0.216734	-2.206	down
EVM0016992	0.000175	0.00111194	0.216734	-2.206	down
EVM0018507	4.25e-05	0.00033442	0.216734	-2.206	down
EVM0019215	0.000175	0.00111194	0.216734	-2.206	down
EVM0019529	0.00637	0.021304	0.216734	-2.206	down
EVM0030184	5.58e-11	2.5e-09	0.216734	-2.206	down
EVM0013255	2.29e-05	0.000196267	0.217584	-2.20036	down
EVM0033294	5.46e-11	2.46e-09	0.217742	-2.19931	down
EVM0012571	0.000111	0.000751355	0.217972	-2.19778	down
EVM0026694	1.1e-09	3.61e-08	0.217972	-2.19778	down
EVM0031467	5.46e-13	4.33e-11	0.217972	-2.19778	down
EVM0026955	4.36e-07	6.52e-06	0.218339	-2.19536	down
EVM0025163	3.04e-22	7.21e-19	0.218339	-2.19536	down
EVM0000948	5.99e-06	6.26e-05	4.57742	2.19453	up
EVM0002994	0.00458	0.0163941	4.57742	2.19453	up
EVM0014541	5.99e-06	6.26e-05	4.57742	2.19453	up
EVM0017362	5.99e-06	6.26e-05	4.57742	2.19453	up
EVM0017426	5.99e-06	6.26e-05	4.57742	2.19453	up
EVM0017774	5.99e-06	6.26e-05	4.57742	2.19453	up
EVM0018928	5.99e-06	6.26e-05	4.57742	2.19453	up
EVM0013524	8.49e-16	1.39e-13	0.218734	-2.19275	down
EVM0000619	2.56e-05	0.000215592	0.219015	-2.1909	down
EVM0009822	0.000282	0.00164433	0.219015	-2.1909	down
EVM0013291	1.95e-05	0.000171144	0.219015	-2.1909	down
EVM0018970	0.00049	0.00261436	0.219015	-2.1909	down
EVM0024416	1.59e-15	2.42e-13	0.219015	-2.1909	down
EVM0031359	6.69e-05	0.000491843	0.219015	-2.1909	down
EVM0031483	2.56e-05	0.000215592	0.219015	-2.1909	down
EVM0041788	0.00119	0.00541847	0.219015	-2.1909	down
EVM0038512	6.17e-08	1.19e-06	0.219015	-2.1909	down
EVM0033708	6.68e-14	6.55e-12	0.219518	-2.18759	down
EVM0040015	2.62e-14	2.95e-12	0.21954	-2.18744	down
EVM0002061	2.51e-05	0.000212134	4.54659	2.18479	up
EVM0013094	1.57e-09	4.95e-08	0.220674	-2.18001	down
EVM0023446	2.88e-06	3.31e-05	0.220674	-2.18001	down
EVM0026876	2.88e-06	3.31e-05	0.220674	-2.18001	down
EVM0030765	8.64e-06	8.5e-05	0.220674	-2.18001	down	lignin
EVM0032024	1.34e-07	2.32e-06	0.220674	-2.18001	down
EVM0035993	2.37e-11	1.2e-09	0.220674	-2.18001	down
EVM0038933	0.000817	0.00397724	0.220674	-2.18001	down
EVM0031619	1.52e-07	2.6e-06	4.53118	2.17989	up
EVM0002621	1.92e-08	4.34e-07	0.221345	-2.17563	down
EVM0034208	1.03e-10	4.33e-09	0.221649	-2.17365	down
EVM0000390	0.0002	0.00123283	4.50806	2.17251	up
EVM0003234	0.0002	0.00123283	4.50806	2.17251	up
EVM0005279	0.000392	0.00215846	4.50806	2.17251	up
EVM0006887	0.0002	0.00123283	4.50806	2.17251	up
EVM0008894	0.000392	0.00215846	4.50806	2.17251	up
EVM0034137	0.0002	0.00123283	4.50806	2.17251	up
EVM0042087	0.0002	0.00123283	4.50806	2.17251	up
EVM0013744	1.44e-07	2.47e-06	4.50806	2.17251	up
EVM0004183	0.00018	0.00113671	0.221935	-2.17179	down
EVM0006643	1.63e-07	2.75e-06	0.221935	-2.17179	down
EVM0011260	2.33e-07	3.75e-06	0.221935	-2.17179	down
EVM0026471	2.33e-07	3.75e-06	0.221935	-2.17179	down
EVM0033347	3.16e-08	6.71e-07	0.221935	-2.17179	down
EVM0042150	2.33e-07	3.75e-06	0.221935	-2.17179	down
EVM0000110	7.3e-13	5.64e-11	0.22262	-2.16734	down
EVM0014079	1.23e-08	2.94e-07	0.222926	-2.16536	down
EVM0017654	5.52e-07	7.98e-06	0.222926	-2.16536	down
EVM0022447	1.23e-08	2.94e-07	0.222926	-2.16536	down
EVM0026386	1.23e-08	2.94e-07	0.222926	-2.16536	down
EVM0027560	0.000112	0.000755968	0.222926	-2.16536	down
EVM0038055	3.3e-10	1.25e-08	0.222926	-2.16536	down
EVM0009243	1.17e-06	1.51e-05	0.223346	-2.16265	down
EVM0022874	4.67e-11	2.14e-09	0.224383	-2.15596	down
EVM0026746	4.67e-11	2.14e-09	0.224383	-2.15596	down
EVM0005658	2.69e-11	1.34e-09	0.224935	-2.15242	down
EVM0024858	2.53e-06	2.98e-05	0.224935	-2.15242	down
EVM0030832	2.94e-05	0.000243278	0.224935	-2.15242	down
EVM0037308	2.69e-11	1.34e-09	0.224935	-2.15242	down
EVM0042461	0.000251	0.00149217	0.224935	-2.15242	down
EVM0002669	1.29e-05	0.000119494	4.43871	2.15014	up
EVM0009403	1.29e-05	0.000119494	4.43871	2.15014	up
EVM0025447	1.29e-05	0.000119494	4.43871	2.15014	up
EVM0030025	1.29e-05	0.000119494	4.43871	2.15014	up
EVM0038001	1.29e-05	0.000119494	4.43871	2.15014	up
EVM0039200	1.29e-05	0.000119494	4.43871	2.15014	up
EVM0028125	4.05e-14	4.37e-12	0.225612	-2.14808	down
EVM0036385	2.04e-13	1.76e-11	0.225678	-2.14766	down
EVM0015123	9.43e-11	4e-09	0.226465	-2.14264	down
EVM0022770	7.51e-05	0.000540902	4.41349	2.14192	up
EVM0021908	2.41e-09	7.24e-08	0.226737	-2.14091	down
EVM0017870	3.21e-08	6.81e-07	0.226979	-2.13937	down
EVM0000156	3.77e-07	5.76e-06	4.39247	2.13503	up
EVM0009164	0.0031	0.0118986	4.39247	2.13503	up
EVM0011566	0.0031	0.0118986	4.39247	2.13503	up
EVM0013992	0.0031	0.0118986	4.39247	2.13503	up
EVM0015284	0.0031	0.0118986	4.39247	2.13503	up
EVM0021473	0.0031	0.0118986	4.39247	2.13503	up
EVM0021525	0.0031	0.0118986	4.39247	2.13503	up
EVM0027388	0.0052	0.0181801	4.39247	2.13503	up
EVM0034935	3.77e-07	5.76e-06	4.39247	2.13503	up
EVM0038031	0.0031	0.0118986	4.39247	2.13503	up
EVM0038916	0.0031	0.0118986	4.39247	2.13503	up
EVM0035377	1.26e-06	1.61e-05	4.39247	2.13503	up
EVM0006465	8.6e-16	1.4e-13	0.229362	-2.1243	down
EVM0000742	0.000615	0.00313942	4.35945	2.12415	up
EVM0001782	0.00266	0.010544	4.33468	2.11592	up
EVM0004664	0.00069	0.00345758	4.33468	2.11592	up
EVM0005187	0.000369	0.00206341	4.33468	2.11592	up
EVM0010705	0.000369	0.00206341	4.33468	2.11592	up
EVM0032143	0.000369	0.00206341	4.33468	2.11592	up
EVM0000153	0.000461	0.0024797	0.231183	-2.11289	down
EVM0001522	2.42e-09	7.25e-08	0.231183	-2.11289	down
EVM0001950	3.6e-07	5.53e-06	0.231183	-2.11289	down
EVM0002159	0.00237	0.00957196	0.231183	-2.11289	down
EVM0002378	0.0105	0.0319346	0.231183	-2.11289	down
EVM0002581	8.76e-07	1.18e-05	0.231183	-2.11289	down
EVM0003033	0.000461	0.0024797	0.231183	-2.11289	down
EVM0003830	0.0105	0.0319346	0.231183	-2.11289	down
EVM0003952	3.89e-17	9.05e-15	0.231183	-2.11289	down
EVM0004173	7.41e-05	0.000534999	0.231183	-2.11289	down
EVM0005606	9.37e-06	9.08e-05	0.231183	-2.11289	down
EVM0007698	0.00237	0.00957196	0.231183	-2.11289	down
EVM0007847	6.42e-11	2.85e-09	0.231183	-2.11289	down
EVM0008431	0.0105	0.0319346	0.231183	-2.11289	down
EVM0010340	8.76e-07	1.18e-05	0.231183	-2.11289	down
EVM0011554	0.000461	0.0024797	0.231183	-2.11289	down
EVM0012481	0.0105	0.0319346	0.231183	-2.11289	down
EVM0013204	0.00301	0.0116607	0.231183	-2.11289	down
EVM0013865	7.41e-05	0.000534999	0.231183	-2.11289	down
EVM0014956	8.76e-07	1.18e-05	0.231183	-2.11289	down
EVM0015772	4.05e-09	1.13e-07	0.231183	-2.11289	down
EVM0016153	0.000291	0.00168769	0.231183	-2.11289	down
EVM0017579	0.00182	0.00774193	0.231183	-2.11289	down
EVM0018004	0.000177	0.00112254	0.231183	-2.11289	down
EVM0018140	7.41e-05	0.000534999	0.231183	-2.11289	down
EVM0018148	0.000461	0.0024797	0.231183	-2.11289	down
EVM0018473	0.00237	0.00957196	0.231183	-2.11289	down
EVM0018500	2.6e-10	1e-08	0.231183	-2.11289	down
EVM0019196	0.0105	0.0319346	0.231183	-2.11289	down
EVM0020412	0.000162	0.00104133	0.231183	-2.11289	down
EVM0020683	9.37e-06	9.08e-05	0.231183	-2.11289	down
EVM0020723	0.0177	0.048539	0.231183	-2.11289	down
EVM0021240	0.0105	0.0319346	0.231183	-2.11289	down
EVM0021441	0.00237	0.00957196	0.231183	-2.11289	down
EVM0021672	3.2e-14	3.58e-12	0.231183	-2.11289	down
EVM0021690	0.0105	0.0319346	0.231183	-2.11289	down
EVM0021790	6.13e-07	8.71e-06	0.231183	-2.11289	down
EVM0022392	0.000461	0.0024797	0.231183	-2.11289	down
EVM0024929	8.76e-07	1.18e-05	0.231183	-2.11289	down
EVM0024984	0.000461	0.0024797	0.231183	-2.11289	down
EVM0027450	0.0105	0.0319346	0.231183	-2.11289	down
EVM0027682	0.000461	0.0024797	0.231183	-2.11289	down	cellulose
EVM0027762	8.76e-07	1.18e-05	0.231183	-2.11289	down
EVM0029683	7.41e-05	0.000534999	0.231183	-2.11289	down
EVM0030628	0.0105	0.0319346	0.231183	-2.11289	down
EVM0030660	9.37e-06	9.08e-05	0.231183	-2.11289	down
EVM0031671	9.37e-06	9.08e-05	0.231183	-2.11289	down
EVM0031779	0.000177	0.00112254	0.231183	-2.11289	down
EVM0034189	0.0105	0.0319346	0.231183	-2.11289	down
EVM0034587	0.000227	0.00136557	0.231183	-2.11289	down
EVM0035695	0.0105	0.0319346	0.231183	-2.11289	down
EVM0035819	0.0105	0.0319346	0.231183	-2.11289	down
EVM0036700	0.000461	0.0024797	0.231183	-2.11289	down
EVM0036827	0.000461	0.0024797	0.231183	-2.11289	down
EVM0037185	0.000461	0.0024797	0.231183	-2.11289	down
EVM0037717	0.000461	0.0024797	0.231183	-2.11289	down
EVM0038626	0.000461	0.0024797	0.231183	-2.11289	down
EVM0038993	0.00456	0.0163323	0.231183	-2.11289	down
EVM0039488	0.000461	0.0024797	0.231183	-2.11289	down
EVM0040589	5.57e-08	1.09e-06	0.231183	-2.11289	down
EVM0040682	0.00467	0.0166709	0.231183	-2.11289	down
EVM0040939	9.37e-06	9.08e-05	0.231183	-2.11289	down	lignin
EVM0041380	0.000177	0.00112254	0.231183	-2.11289	down
EVM0041602	0.00237	0.00957196	0.231183	-2.11289	down
EVM0041696	0.00164	0.00709063	0.231183	-2.11289	down
EVM0042605	0.0105	0.0319346	0.231183	-2.11289	down
EVM0000812	2.68e-05	0.000224266	4.3	2.10434	up
EVM0005934	2.68e-05	0.000224266	4.3	2.10434	up
EVM0021292	2.68e-05	0.000224266	4.3	2.10434	up
EVM0031322	2.68e-05	0.000224266	4.3	2.10434	up
EVM0041966	2.68e-05	0.000224266	4.3	2.10434	up
EVM0042504	2.68e-05	0.000224266	4.3	2.10434	up
EVM0032629	1.32e-18	4.82e-16	0.233542	-2.09825	down
EVM0027052	0.00195	0.00814456	4.27688	2.09656	up
EVM0001301	1.08e-08	2.63e-07	4.26037	2.09098	up
EVM0016938	3.87e-07	5.89e-06	4.26037	2.09098	up
EVM0037889	1.08e-08	2.63e-07	4.26037	2.09098	up
EVM0005431	0.000138	0.000905952	0.235101	-2.08865	down
EVM0008240	4.65e-05	0.000361579	4.24798	2.08678	up
EVM0031531	7.36e-07	1.02e-05	0.235806	-2.08432	down
EVM0011309	4.65e-09	1.26e-07	4.23835	2.0835	up
EVM0022400	5.15e-07	7.49e-06	0.236102	-2.08252	down
EVM0019596	2.68e-07	4.26e-06	4.23065	2.08088	up
EVM0034170	3.03e-06	3.47e-05	0.237267	-2.07542	down
EVM0029714	3.57e-11	1.7e-09	0.238084	-2.07046	down
EVM0008232	1.75e-09	5.47e-08	0.238407	-2.0685	down
EVM0009652	2.93e-10	1.12e-08	0.238407	-2.0685	down
EVM0024575	9.97e-05	0.000687087	0.238407	-2.0685	down
EVM0037487	0.00406	0.0148462	0.238407	-2.0685	down
EVM0040679	1.75e-09	5.47e-08	0.238407	-2.0685	down
EVM0012812	5.19e-13	4.15e-11	0.238522	-2.06781	down
EVM0014093	5.74e-12	3.53e-10	0.238763	-2.06635	down
EVM0013379	4.05e-11	1.9e-09	0.239039	-2.06468	down
EVM0012006	1.11e-08	2.69e-07	0.239155	-2.06398	down
EVM0017475	2.63e-06	3.07e-05	0.239155	-2.06398	down
EVM0039515	0.000187	0.00116756	0.239155	-2.06398	down
EVM0018059	2.18e-11	1.12e-09	0.239589	-2.06136	down
EVM0017502	7.94e-07	1.08e-05	0.240074	-2.05845	down
EVM0025871	0.000106	0.0007208	0.240074	-2.05845	down
EVM0001610	2.25e-06	2.7e-05	4.16129	2.05703	up
EVM0005373	0.00515	0.0180345	4.16129	2.05703	up
EVM0006863	0.000662	0.00333913	4.16129	2.05703	up
EVM0010737	0.00515	0.0180345	4.16129	2.05703	up
EVM0013396	0.00515	0.0180345	4.16129	2.05703	up
EVM0016033	5.4e-05	0.000409696	4.16129	2.05703	up
EVM0016531	9.29e-07	1.24e-05	4.16129	2.05703	up
EVM0019987	0.00515	0.0180345	4.16129	2.05703	up
EVM0020104	5.4e-05	0.000409696	4.16129	2.05703	up
EVM0021658	0.000662	0.00333913	4.16129	2.05703	up
EVM0023043	0.00515	0.0180345	4.16129	2.05703	up
EVM0023103	0.00515	0.0180345	4.16129	2.05703	up
EVM0025064	2.63e-05	0.000220782	4.16129	2.05703	up
EVM0025266	3.35e-08	7.04e-07	4.16129	2.05703	up
EVM0026830	2.25e-06	2.7e-05	4.16129	2.05703	up
EVM0029879	5.4e-05	0.000409696	4.16129	2.05703	up
EVM0031910	0.000662	0.00333913	4.16129	2.05703	up
EVM0032168	5.4e-05	0.000409696	4.16129	2.05703	up
EVM0032183	0.00515	0.0180345	4.16129	2.05703	up
EVM0034562	0.00515	0.0180345	4.16129	2.05703	up
EVM0037676	0.00515	0.0180345	4.16129	2.05703	up
EVM0038169	0.00515	0.0180345	4.16129	2.05703	up
EVM0038183	0.00515	0.0180345	4.16129	2.05703	up
EVM0038682	0.000662	0.00333913	4.16129	2.05703	up
EVM0038891	5.4e-05	0.000409696	4.16129	2.05703	up
EVM0039955	0.000662	0.00333913	4.16129	2.05703	up
EVM0015421	0.000363	0.00204044	0.241234	-2.05149	down
EVM0016774	3.06e-06	3.5e-05	0.241234	-2.05149	down
EVM0022257	5.48e-16	9.42e-14	0.241234	-2.05149	down
EVM0033189	3.06e-06	3.5e-05	0.241234	-2.05149	down
EVM0037806	0.000531	0.00278922	0.241234	-2.05149	down
EVM0038788	2.55e-16	4.69e-14	0.241623	-2.04917	down
EVM0026723	8.97e-08	1.63e-06	0.241935	-2.04731	down
EVM0037222	1.28e-09	4.14e-08	0.242044	-2.04666	down
EVM0019135	5.77e-10	2.02e-08	0.242192	-2.04578	down
EVM0001036	7.06e-05	0.000514424	0.242742	-2.0425	down
EVM0003918	2.85e-05	0.000236739	0.242742	-2.0425	down
EVM0009691	7.06e-05	0.000514424	0.242742	-2.0425	down
EVM0012457	2.85e-05	0.000236739	0.242742	-2.0425	down
EVM0016016	1.04e-13	9.6e-12	0.242742	-2.0425	down
EVM0018693	2.85e-05	0.000236739	0.242742	-2.0425	down
EVM0001909	1.87e-07	3.1e-06	0.243679	-2.03695	down
EVM0027653	8.97e-08	1.63e-06	0.243679	-2.03695	down
EVM0036295	1.79e-08	4.08e-07	0.243679	-2.03695	down
EVM0002988	3.02e-06	3.46e-05	4.10349	2.03685	up
EVM0024687	2.18e-11	1.12e-09	0.243938	-2.03542	down
EVM0006191	0.000203	0.00124614	0.244782	-2.03043	down
EVM0010679	7.52e-05	0.000541458	0.244782	-2.03043	down
EVM0012647	2.95e-11	1.42e-09	0.244782	-2.03043	down
EVM0012858	2.95e-11	1.42e-09	0.244782	-2.03043	down
EVM0014594	0.000203	0.00124614	0.244782	-2.03043	down
EVM0016206	0.000203	0.00124614	0.244782	-2.03043	down
EVM0016442	0.000203	0.00124614	0.244782	-2.03043	down
EVM0016446	0.000444	0.00240516	0.244782	-2.03043	down
EVM0030417	0.000203	0.00124614	0.244782	-2.03043	down
EVM0034635	0.00607	0.0205263	0.244782	-2.03043	down
EVM0026883	0.000129	0.000853241	4.08423	2.03006	up
EVM0012138	9.19e-08	1.66e-06	4.0746	2.02666	up
EVM0032342	3.99e-10	1.46e-08	4.0746	2.02666	up
EVM0008765	2.49e-07	3.98e-06	0.245632	-2.02543	down
EVM0036494	1.07e-07	1.9e-06	0.245632	-2.02543	down
EVM0018454	5.66e-06	5.97e-05	0.246098	-2.0227	down
EVM0041055	3e-07	4.67e-06	0.246098	-2.0227	down
EVM0041621	2.51e-08	5.47e-07	0.246098	-2.0227	down
EVM0021463	9.75e-08	1.75e-06	4.06221	2.02227	up
EVM0025050	0.00134	0.00598211	4.06221	2.02227	up
EVM0035945	2.14e-06	2.59e-05	4.06221	2.02227	up
EVM0039700	1.44e-09	4.57e-08	0.246595	-2.01978	down
EVM0016582	1.03e-12	7.66e-11	0.246784	-2.01868	down
EVM0030472	8.87e-12	5.12e-10	0.247126	-2.01668	down
EVM0009438	5.15e-06	5.51e-05	4.0457	2.01639	up
EVM0012160	5.15e-06	5.51e-05	4.0457	2.01639	up
EVM0028543	5.15e-06	5.51e-05	4.0457	2.01639	up
EVM0003352	5.13e-08	1.02e-06	0.247696	-2.01336	down
EVM0010285	0.00116	0.00530222	0.247696	-2.01336	down
EVM0015198	0.00394	0.0144676	0.247696	-2.01336	down
EVM0021820	0.00116	0.00530222	0.247696	-2.01336	down
EVM0023786	0.00116	0.00530222	0.247696	-2.01336	down
EVM0027157	5.13e-08	1.02e-06	0.247696	-2.01336	down
EVM0028454	0.00116	0.00530222	0.247696	-2.01336	down
EVM0029117	0.00229	0.00929155	0.247696	-2.01336	down
EVM0033950	0.00116	0.00530222	0.247696	-2.01336	down
EVM0034110	1.95e-07	3.21e-06	0.247696	-2.01336	down
EVM0037972	0.000947	0.0045138	0.247696	-2.01336	down
EVM0038345	5.13e-08	1.02e-06	0.247696	-2.01336	down
EVM0038763	0.000947	0.0045138	0.247696	-2.01336	down
EVM0040207	0.00116	0.00530222	0.247696	-2.01336	down
EVM0040740	1.11e-12	8.16e-11	0.247696	-2.01336	down
EVM0041944	0.00116	0.00530222	0.247696	-2.01336	down
EVM0042347	0.00116	0.00530222	0.247696	-2.01336	down
EVM0004546	2.3e-05	0.000196982	4.03519	2.01264	up
EVM0026383	5.49e-14	5.66e-12	0.248435	-2.00906	down
EVM0002083	2.99e-08	6.39e-07	4.02258	2.00812	up
EVM0011306	0.000106	0.0007208	4.02258	2.00812	up
EVM0017465	0.000209	0.00127802	4.02258	2.00812	up
EVM0025787	0.000106	0.0007208	4.02258	2.00812	up
EVM0013403	5.49e-15	7.28e-13	0.248966	-2.00598	down
EVM0023251	0.00013	0.000859376	4.00717	2.00258	up
EVM0007580	8.75e-07	1.18e-05	0.249677	-2.00186	down
EVM0032019	8.75e-07	1.18e-05	0.249677	-2.00186	down
EVM0002661	1.11e-08	2.69e-07	0.250132	-1.99924	down
EVM0012319	4.98e-09	1.34e-07	0.250249	-1.99856	down
EVM0022721	4.15e-05	0.00032742	0.250448	-1.99742	down
EVM0028280	1.28e-10	5.35e-09	0.250448	-1.99742	down
EVM0040189	5.5e-05	0.000415291	0.250448	-1.99742	down
EVM0002618	0.00116	0.00530222	3.9879	1.99563	up
EVM0007030	0.00116	0.00530222	3.9879	1.99563	up
EVM0018619	0.00116	0.00530222	3.9879	1.99563	up
EVM0028307	0.00116	0.00530222	3.9879	1.99563	up
EVM0035565	0.0166	0.0459204	3.9879	1.99563	up
EVM0022545	2.34e-07	3.77e-06	0.251507	-1.99133	down
EVM0026461	5.28e-08	1.04e-06	0.251581	-1.9909	down
EVM0002485	0.00556	0.0191315	0.252199	-1.98736	down
EVM0003188	1.02e-12	7.64e-11	0.252199	-1.98736	down
EVM0003771	0.00556	0.0191315	0.252199	-1.98736	down
EVM0009006	8.82e-06	8.63e-05	0.252199	-1.98736	down
EVM0009339	9.92e-06	9.54e-05	0.252199	-1.98736	down
EVM0018469	0.00556	0.0191315	0.252199	-1.98736	down
EVM0022313	9.92e-06	9.54e-05	0.252199	-1.98736	down
EVM0023272	9.92e-06	9.54e-05	0.252199	-1.98736	down
EVM0025336	0.00556	0.0191315	0.252199	-1.98736	down
EVM0027645	0.00556	0.0191315	0.252199	-1.98736	down
EVM0028362	1.06e-07	1.88e-06	0.252199	-1.98736	down
EVM0030165	0.00556	0.0191315	0.252199	-1.98736	down
EVM0031136	0.0101	0.0309841	0.252199	-1.98736	down	lignin
EVM0032268	0.00556	0.0191315	0.252199	-1.98736	down
EVM0038964	0.00556	0.0191315	0.252199	-1.98736	down
EVM0039834	0.00075	0.00369811	0.252199	-1.98736	down
EVM0042098	8.82e-06	8.63e-05	0.252199	-1.98736	down
EVM0027596	0.00264	0.010477	3.96313	1.98664	up
EVM0032784	5.69e-09	1.51e-07	3.96313	1.98664	up
EVM0003441	6.08e-09	1.6e-07	0.253051	-1.9825	down
EVM0020627	1.59e-08	3.67e-07	0.2532	-1.98165	down
EVM0013587	1e-09	3.32e-08	0.253737	-1.97859	down
EVM0025382	2.83e-09	8.26e-08	0.253737	-1.97859	down
EVM0032702	6.64e-09	1.73e-07	0.254072	-1.97669	down
EVM0008140	8.48e-13	6.45e-11	0.254301	-1.97539	down
EVM0010905	8.26e-06	8.2e-05	0.254301	-1.97539	down
EVM0027262	0.000366	0.00205389	0.254301	-1.97539	down
EVM0034689	9.38e-09	2.33e-07	0.254301	-1.97539	down
EVM0005781	1.66e-05	0.000148549	3.93011	1.97457	up
EVM0028810	1.13e-05	0.000106333	3.93011	1.97457	up
EVM0030435	5.25e-12	3.24e-10	3.93011	1.97457	up
EVM0038224	0.000298	0.00172323	3.93011	1.97457	up
EVM0039506	9.53e-07	1.27e-05	3.93011	1.97457	up
EVM0003698	9.57e-05	0.000664857	3.93011	1.97457	up
EVM0008838	0.00839	0.0266691	3.93011	1.97457	up
EVM0010072	0.00839	0.0266691	3.93011	1.97457	up
EVM0011927	0.00839	0.0266691	3.93011	1.97457	up
EVM0013860	0.000565	0.00294694	3.93011	1.97457	up
EVM0015345	1.13e-05	0.000106333	3.93011	1.97457	up
EVM0017223	0.00839	0.0266691	3.93011	1.97457	up
EVM0020420	0.00839	0.0266691	3.93011	1.97457	up
EVM0020694	0.0131	0.0381459	3.93011	1.97457	up
EVM0022196	0.00839	0.0266691	3.93011	1.97457	up
EVM0027014	0.00839	0.0266691	3.93011	1.97457	up
EVM0029091	0.00839	0.0266691	3.93011	1.97457	up
EVM0035783	5.22e-05	0.000398973	3.93011	1.97457	up
EVM0036857	0.00839	0.0266691	3.93011	1.97457	up
EVM0037064	1.13e-05	0.000106333	3.93011	1.97457	up
EVM0026959	1.12e-07	1.97e-06	0.254773	-1.97272	down
EVM0035112	2.45e-12	1.62e-10	0.254981	-1.97154	down
EVM0005055	8.19e-05	0.000581931	0.255518	-1.9685	down
EVM0012613	8.19e-05	0.000581931	0.255518	-1.9685	down
EVM0014172	0.000185	0.00115751	0.255518	-1.9685	down
EVM0025894	8.19e-05	0.000581931	0.255518	-1.9685	down
EVM0032970	8.19e-05	0.000581931	0.255518	-1.9685	down
EVM0037841	8.19e-05	0.000581931	0.255518	-1.9685	down
EVM0038514	8.19e-05	0.000581931	0.255518	-1.9685	down
EVM0040349	8.19e-05	0.000581931	0.255518	-1.9685	down
EVM0011498	1.09e-09	3.58e-08	3.90909	1.96683	up
EVM0026173	5.73e-05	0.000431012	3.90909	1.96683	up
EVM0026090	1.65e-09	5.18e-08	0.256079	-1.96534	down
EVM0034905	2.86e-11	1.39e-09	0.256079	-1.96534	down
EVM0011837	3.04e-07	4.72e-06	0.256311	-1.96403	down
EVM0022066	6.07e-09	1.6e-07	0.256311	-1.96403	down
EVM0033080	1.94e-07	3.2e-06	0.256311	-1.96403	down
EVM0013193	0.000317	0.00181804	3.90121	1.96392	up
EVM0028864	2.42e-08	5.3e-07	3.90121	1.96392	up
EVM0038039	4.45e-05	0.000347393	3.89454	1.96145	up
EVM0017350	2.16e-07	3.52e-06	0.25687	-1.96089	down
EVM0042142	7.25e-07	1.01e-05	0.25687	-1.96089	down
EVM0000824	0.000201	0.00123675	3.88387	1.9575	up
EVM0000844	3.65e-06	4.07e-05	3.88387	1.9575	up
EVM0005977	0.000201	0.00123675	3.88387	1.9575	up
EVM0016245	0.00392	0.0143964	3.88387	1.9575	up
EVM0019502	0.000201	0.00123675	3.88387	1.9575	up
EVM0027072	0.000201	0.00123675	3.88387	1.9575	up
EVM0042330	0.000201	0.00123675	3.88387	1.9575	up
EVM0027298	1.88e-21	2.27e-18	0.257604	-1.95677	down
EVM0034517	3.46e-10	1.3e-08	0.257604	-1.95677	down
EVM0040452	1.01e-08	2.49e-07	0.257858	-1.95535	down
EVM0009162	6.4e-26	3.8e-22	0.257931	-1.95494	down
EVM0005497	4.89e-06	5.27e-05	0.258065	-1.9542	down
EVM0036650	6.24e-12	3.79e-10	0.258065	-1.9542	down
EVM0015784	1.36e-10	5.66e-09	0.258381	-1.95243	down
EVM0019603	1.52e-07	2.6e-06	0.258381	-1.95243	down
EVM0008743	1.87e-09	5.76e-08	0.258611	-1.95114	down
EVM0036903	6.97e-13	5.41e-11	0.258675	-1.95079	down
EVM0026007	3.62e-11	1.71e-09	0.258787	-1.95016	down
EVM0003380	3.47e-05	0.000280866	3.86406	1.95012	up
EVM0008463	1.97e-08	4.43e-07	3.86406	1.95012	up
EVM0039302	0.00274	0.0107891	3.86406	1.95012	up
EVM0015393	1.43e-09	4.55e-08	0.259205	-1.94783	down
EVM0017513	1.2e-07	2.1e-06	3.85305	1.946	up
EVM0000325	0.000526	0.00276418	0.260081	-1.94297	down
EVM0005522	0.00106	0.00496368	0.260081	-1.94297	down
EVM0005775	0.00188	0.00793458	0.260081	-1.94297	down
EVM0006973	1.33e-15	2.09e-13	0.260081	-1.94297	down
EVM0011776	0.000526	0.00276418	0.260081	-1.94297	down
EVM0013816	6.84e-09	1.78e-07	0.260081	-1.94297	down
EVM0015018	1.35e-09	4.32e-08	0.260081	-1.94297	down
EVM0016022	0.000526	0.00276418	0.260081	-1.94297	down
EVM0027677	5.21e-10	1.84e-08	0.260081	-1.94297	down
EVM0029956	0.000526	0.00276418	0.260081	-1.94297	down
EVM0036082	1.35e-09	4.32e-08	0.260081	-1.94297	down
EVM0037197	6.84e-09	1.78e-07	0.260081	-1.94297	down
EVM0039082	0.000526	0.00276418	0.260081	-1.94297	down
EVM0041969	0.000526	0.00276418	0.260081	-1.94297	down
EVM0002701	7.72e-05	0.000554345	0.260081	-1.94297	down
EVM0006890	3.07e-06	3.51e-05	0.260081	-1.94297	down
EVM0011350	8.5e-06	8.38e-05	0.260081	-1.94297	down
EVM0012455	0.000133	0.000877253	0.260081	-1.94297	down
EVM0013227	3.63e-13	2.98e-11	0.260081	-1.94297	down
EVM0027394	0.000215	0.00130797	0.260081	-1.94297	down
EVM0042287	3.07e-06	3.51e-05	0.260081	-1.94297	down
EVM0037279	2.95e-11	1.42e-09	0.261101	-1.93732	down
EVM0029306	4.06e-07	6.13e-06	0.261337	-1.93602	down
EVM0019275	5.02e-17	1.16e-14	0.261457	-1.93536	down
EVM0002279	0.002	0.00829065	3.81452	1.9315	up
EVM0016603	0.002	0.00829065	3.81452	1.9315	up
EVM0017782	0.002	0.00829065	3.81452	1.9315	up
EVM0030191	0.002	0.00829065	3.81452	1.9315	up
EVM0032336	0.002	0.00829065	3.81452	1.9315	up
EVM0033110	0.002	0.00829065	3.81452	1.9315	up
EVM0035479	0.002	0.00829065	3.81452	1.9315	up
EVM0037412	0.002	0.00829065	3.81452	1.9315	up
EVM0038402	0.002	0.00829065	3.81452	1.9315	up
EVM0042158	0.002	0.00829065	3.81452	1.9315	up
EVM0020281	5.18e-05	0.000396554	3.81452	1.9315	up
EVM0024132	2.4e-05	0.000204439	3.81452	1.9315	up
EVM0012789	3.5e-10	1.31e-08	0.262266	-1.9309	down
EVM0030807	2.48e-05	0.000209748	0.262424	-1.93003	down
EVM0003792	4.46e-08	8.99e-07	0.26307	-1.92648	down
EVM0034867	3.5e-05	0.000282812	0.26307	-1.92648	down	lignin
EVM0040437	4.46e-08	8.99e-07	0.26307	-1.92648	down
EVM0003497	4.3e-11	2e-09	0.263245	-1.92552	down
EVM0032921	2.43e-06	2.88e-05	3.79626	1.92458	up
EVM0016013	1.15e-07	2.02e-06	0.263548	-1.92386	down
EVM0003649	7.92e-07	1.08e-05	0.264209	-1.92025	down
EVM0004784	3.01e-05	0.000247946	0.264209	-1.92025	down
EVM0005358	0.00269	0.0106328	0.264209	-1.92025	down
EVM0012708	0.000147	0.000956568	0.264209	-1.92025	down
EVM0017825	3.92e-07	5.94e-06	0.264209	-1.92025	down
EVM0021334	1.91e-08	4.33e-07	0.264209	-1.92025	down
EVM0027011	3.01e-05	0.000247946	0.264209	-1.92025	down
EVM0028327	7.15e-05	0.000519228	0.264209	-1.92025	down
EVM0035814	0.000269	0.00158725	0.264209	-1.92025	down
EVM0036319	3.01e-05	0.000247946	0.264209	-1.92025	down
EVM0037813	3.01e-05	0.000247946	0.264209	-1.92025	down
EVM0022739	0.00103	0.00484231	3.77599	1.91685	up
EVM0035415	1.46e-10	6.06e-09	3.77599	1.91685	up
EVM0027846	1.72e-06	2.13e-05	3.76498	1.91264	up
EVM0032877	1.32e-06	1.68e-05	3.76498	1.91264	up
EVM0040021	4.48e-06	4.88e-05	3.76498	1.91264	up
EVM0041252	3.8e-05	0.000302826	3.76498	1.91264	up
EVM0022798	7.31e-09	1.88e-07	0.265614	-1.9126	down
EVM0042171	2.13e-10	8.44e-09	0.266129	-1.9098	down
EVM0004490	0.00277	0.0108729	0.266749	-1.90644	down
EVM0007739	0.00277	0.0108729	0.266749	-1.90644	down
EVM0009010	0.00277	0.0108729	0.266749	-1.90644	down
EVM0012176	0.00507	0.0178254	0.266749	-1.90644	down
EVM0015178	0.00148	0.00649711	0.266749	-1.90644	down
EVM0016828	2.49e-06	2.94e-05	0.266749	-1.90644	down
EVM0021257	1.82e-07	3.02e-06	0.266749	-1.90644	down
EVM0021545	0.00277	0.0108729	0.266749	-1.90644	down
EVM0026131	0.00507	0.0178254	0.266749	-1.90644	down
EVM0026294	0.00277	0.0108729	0.266749	-1.90644	down
EVM0026312	0.00327	0.0124126	0.266749	-1.90644	down
EVM0027810	0.00277	0.0108729	0.266749	-1.90644	down
EVM0032430	0.00277	0.0108729	0.266749	-1.90644	down
EVM0034226	2.19e-07	3.56e-06	0.266749	-1.90644	down
EVM0035408	0.00277	0.0108729	0.266749	-1.90644	down
EVM0036056	0.012	0.0356158	0.266749	-1.90644	down
EVM0001165	0.000371	0.00207215	3.74516	1.90503	up
EVM0008052	0.000672	0.00337665	3.74516	1.90503	up
EVM0018333	0.000148	0.000961757	3.74516	1.90503	up
EVM0028728	0.000371	0.00207215	3.74516	1.90503	up
EVM0031336	0.000371	0.00207215	3.74516	1.90503	up
EVM0033743	0.000371	0.00207215	3.74516	1.90503	up
EVM0033753	0.000371	0.00207215	3.74516	1.90503	up
EVM0039053	1.08e-07	1.91e-06	3.74516	1.90503	up
EVM0010619	1.9e-17	5.11e-15	0.267512	-1.90233	down
EVM0011088	6.09e-14	6.15e-12	0.267512	-1.90233	down
EVM0002972	3.2e-07	4.94e-06	0.26847	-1.89717	down
EVM0007678	0.000502	0.00266223	0.26847	-1.89717	down
EVM0013619	7.46e-09	1.91e-07	0.26847	-1.89717	down
EVM0015250	0.000244	0.00145493	0.26847	-1.89717	down
EVM0029076	7.46e-09	1.91e-07	0.26847	-1.89717	down
EVM0036292	0.000244	0.00145493	0.26847	-1.89717	down
EVM0005681	2.85e-13	2.39e-11	0.268927	-1.89471	down
EVM0022633	2.98e-07	4.66e-06	0.268927	-1.89471	down
EVM0007085	1.94e-11	1.01e-09	0.269138	-1.89358	down
EVM0038752	1.04e-07	1.85e-06	3.70898	1.89102	up
EVM0004170	0.000463	0.00248877	0.269713	-1.8905	down
EVM0010507	8.84e-09	2.22e-07	0.269713	-1.8905	down
EVM0011733	0.000463	0.00248877	0.269713	-1.8905	down
EVM0013877	8.74e-11	3.73e-09	0.269713	-1.8905	down
EVM0015526	0.000222	0.00134195	0.269713	-1.8905	down
EVM0023868	0.000846	0.00409573	0.269713	-1.8905	down
EVM0026101	0.000222	0.00134195	0.269713	-1.8905	down
EVM0030788	0.000222	0.00134195	0.269713	-1.8905	down
EVM0032376	0.000222	0.00134195	0.269713	-1.8905	down
EVM0036925	0.000222	0.00134195	0.269713	-1.8905	down
EVM0039912	0.000222	0.00134195	0.269713	-1.8905	down
EVM0041957	1.1e-11	6.14e-10	0.269713	-1.8905	down
EVM0004247	0.0135	0.0390377	3.69892	1.88711	up
EVM0004322	0.000185	0.00115751	3.69892	1.88711	up
EVM0005328	0.0135	0.0390377	3.69892	1.88711	up
EVM0005394	0.0135	0.0390377	3.69892	1.88711	up
EVM0010986	0.0135	0.0390377	3.69892	1.88711	up
EVM0013743	0.0135	0.0390377	3.69892	1.88711	up
EVM0014125	0.0135	0.0390377	3.69892	1.88711	up
EVM0014568	2.88e-09	8.36e-08	3.69892	1.88711	up
EVM0017440	4.92e-05	0.000380454	3.69892	1.88711	up
EVM0018137	0.0135	0.0390377	3.69892	1.88711	up
EVM0019672	0.0135	0.0390377	3.69892	1.88711	up
EVM0019857	0.0135	0.0390377	3.69892	1.88711	up
EVM0023102	4.92e-05	0.000380454	3.69892	1.88711	up
EVM0024560	4.92e-05	0.000380454	3.69892	1.88711	up
EVM0027465	0.0135	0.0390377	3.69892	1.88711	up
EVM0029455	0.0135	0.0390377	3.69892	1.88711	up
EVM0031592	0.012	0.0356158	3.69892	1.88711	up
EVM0034663	0.0135	0.0390377	3.69892	1.88711	up
EVM0041249	2.73e-07	4.34e-06	0.270366	-1.88701	down
EVM0030222	0.0033	0.0124846	0.270484	-1.88639	down
EVM0007307	6.33e-16	1.08e-13	0.270653	-1.88548	down
EVM0001545	3.2e-15	4.57e-13	0.271195	-1.8826	down
EVM0001497	9.99e-06	9.59e-05	0.271388	-1.88157	down
EVM0003592	9.99e-06	9.59e-05	0.271388	-1.88157	down
EVM0006380	0.000105	0.000717702	0.271388	-1.88157	down
EVM0013098	9.99e-06	9.59e-05	0.271388	-1.88157	down
EVM0017667	5.44e-05	0.000412203	0.271388	-1.88157	down
EVM0036773	1.69e-10	6.88e-09	0.271388	-1.88157	down
EVM0036785	0.000507	0.00267976	3.68114	1.88015	up
EVM0000750	3.14e-05	0.000257315	3.67581	1.87806	up
EVM0024756	6.58e-06	6.75e-05	3.67581	1.87806	up
EVM0016628	5.16e-05	0.000395278	0.272234	-1.87708	down
EVM0042038	5.69e-13	4.5e-11	0.272282	-1.87683	down
EVM0038695	9.88e-07	1.31e-05	3.67173	1.87646	up
EVM0005912	1.91e-07	3.15e-06	0.272465	-1.87585	down
EVM0017766	1.37e-07	2.37e-06	0.272465	-1.87585	down
EVM0023663	0.00377	0.0139448	0.272465	-1.87585	down
EVM0006596	4.07e-06	4.48e-05	3.6659	1.87417	up
EVM0008911	0.000187	0.00116756	3.6659	1.87417	up
EVM0028569	4.07e-06	4.48e-05	3.6659	1.87417	up
EVM0035977	0.00196	0.00818345	3.6659	1.87417	up
EVM0014194	3.94e-09	1.1e-07	0.272871	-1.87371	down
EVM0010472	4.11e-10	1.5e-08	3.66039	1.872	up
EVM0007246	0.00365	0.0135707	0.273216	-1.87189	down
EVM0010002	9.65e-07	1.28e-05	0.273216	-1.87189	down
EVM0024707	6.46e-08	1.23e-06	0.273216	-1.87189	down
EVM0025694	0.000182	0.0011469	0.273216	-1.87189	down
EVM0026409	8.45e-08	1.54e-06	0.273216	-1.87189	down
EVM0028332	8.32e-05	0.000588701	3.65689	1.87062	up
EVM0000537	0.00149	0.00653375	3.65269	1.86896	up
EVM0025940	3.63e-11	1.72e-09	3.65025	1.868	up
EVM0006864	2.57e-09	7.58e-08	0.274194	-1.86673	down
EVM0001740	0.00256	0.0102435	3.64113	1.86439	up
EVM0004373	3.06e-11	1.47e-09	3.64113	1.86439	up	phenylpropanoid
[truncated: 2,900 more rows]

## Sheet: Table S5
Additional file 5. Analysis of Differentially Deleterious Mutated Genes (DDMGs) in Comparison B (cultivated P. ussuriensis VS wild P. ussuriensis)
Gene	p	FDR	FC	log2FC	sig	Annotation
EVM0031993	0.000116	0.00494703	0.0184874	-5.75731	down
EVM0008928	9.82e-06	0.00132215	39.6	5.30743	up
EVM0013246	1.74e-05	0.00194331	26.4	4.72247	up
EVM0038641	0.00151	0.0193921	26.4	4.72247	up
EVM0029168	7.45e-06	0.00112048	24.2	4.59694	up
EVM0001389	0.000134	0.00531811	19.8	4.30743	up
EVM0020589	4.87e-10	1.95e-06	19.8	4.30743	up
EVM0022542	4.87e-10	1.95e-06	19.8	4.30743	up
EVM0027833	0.000489	0.0115571	19.8	4.30743	up
EVM0031589	6.93e-07	0.000262949	19.8	4.30743	up
EVM0004217	1.61e-07	0.000124441	17.6	4.1375	up
EVM0009942	1.61e-07	0.000124441	17.6	4.1375	up
EVM0024990	0.00228	0.0262735	17.6	4.1375	up
EVM0037694	1.87e-05	0.00194331	17.6	4.1375	up
EVM0040160	0.000201	0.00677653	17.6	4.1375	up
EVM0024071	0.000444	0.0111892	16.5	4.04439	up
EVM0011698	0.000134	0.00531811	15.4	3.94486	up
EVM0033043	0.000973	0.0171066	15.4	3.94486	up
EVM0003422	8e-06	0.00112048	15.4	3.94486	up
EVM0005247	0.00133	0.0187938	15.4	3.94486	up
EVM0005934	8e-06	0.00112048	15.4	3.94486	up
EVM0007138	8e-06	0.00112048	15.4	3.94486	up
EVM0007426	0.000232	0.00754144	15.4	3.94486	up
EVM0017448	8e-06	0.00112048	15.4	3.94486	up
EVM0018701	8e-06	0.00112048	15.4	3.94486	up
EVM0020728	0.00133	0.0187938	15.4	3.94486	up
EVM0026503	0.00133	0.0187938	15.4	3.94486	up
EVM0031517	0.00133	0.0187938	15.4	3.94486	up
EVM0033514	0.000232	0.00754144	15.4	3.94486	up
EVM0022067	2.14e-05	0.00202999	14.3	3.83794	up
EVM0028518	0.000144	0.00531811	14.3	3.83794	up
EVM0039763	0.000177	0.00615635	0.0733333	-3.76939	down
EVM0000114	0.000145	0.00531811	13.2	3.72247	up
EVM0000343	0.00632	0.0490487	13.2	3.72247	up
EVM0002634	0.000145	0.00531811	13.2	3.72247	up
EVM0002665	0.00172	0.0215843	13.2	3.72247	up
EVM0003972	0.00172	0.0215843	13.2	3.72247	up
EVM0004861	0.000145	0.00531811	13.2	3.72247	up
EVM0005280	0.000145	0.00531811	13.2	3.72247	up
EVM0005640	0.00632	0.0490487	13.2	3.72247	up
EVM0005687	0.000145	0.00531811	13.2	3.72247	up
EVM0008688	0.000145	0.00531811	13.2	3.72247	up
EVM0012003	0.000145	0.00531811	13.2	3.72247	up
EVM0015563	0.000145	0.00531811	13.2	3.72247	up
EVM0016759	0.000145	0.00531811	13.2	3.72247	up
EVM0022608	0.000145	0.00531811	13.2	3.72247	up
EVM0023841	0.000145	0.00531811	13.2	3.72247	up
EVM0024007	0.000145	0.00531811	13.2	3.72247	up
EVM0025878	0.000145	0.00531811	13.2	3.72247	up
EVM0026035	0.000213	0.00704453	13.2	3.72247	up
EVM0029080	0.000145	0.00531811	13.2	3.72247	up
EVM0029549	0.00172	0.0215843	13.2	3.72247	up
EVM0030261	0.000145	0.00531811	13.2	3.72247	up
EVM0030701	0.000145	0.00531811	13.2	3.72247	up
EVM0031821	0.00172	0.0215843	13.2	3.72247	up
EVM0032570	0.00172	0.0215843	13.2	3.72247	up
EVM0032998	0.000145	0.00531811	13.2	3.72247	up
EVM0033932	0.00172	0.0215843	13.2	3.72247	up
EVM0034443	0.000145	0.00531811	13.2	3.72247	up
EVM0034551	0.000145	0.00531811	13.2	3.72247	up
EVM0035197	0.000145	0.00531811	13.2	3.72247	up
EVM0035574	0.00172	0.0215843	13.2	3.72247	up	lignin
EVM0036557	0.000145	0.00531811	13.2	3.72247	up
EVM0038622	0.000145	0.00531811	13.2	3.72247	up
EVM0038953	0.000145	0.00531811	13.2	3.72247	up
EVM0039060	0.000145	0.00531811	13.2	3.72247	up
EVM0039730	0.000145	0.00531811	13.2	3.72247	up
EVM0040053	0.00172	0.0215843	13.2	3.72247	up
EVM0040575	0.000145	0.00531811	13.2	3.72247	up
EVM0041229	0.00632	0.0490487	13.2	3.72247	up
EVM0040237	0.00175	0.0218949	12.4667	3.64	up
EVM0003914	0.000701	0.0149277	12.1	3.59694	up
EVM0014818	4.39e-06	0.000848286	12.1	3.59694	up
EVM0026723	0.00032	0.00941901	12.1	3.59694	up
EVM0030940	2.17e-07	0.000133193	12.1	3.59694	up
EVM0031397	6.27e-05	0.00377085	12.1	3.59694	up
EVM0041017	0.00032	0.00941901	12.1	3.59694	up
EVM0016585	0.0025	0.0282625	0.0846154	-3.56294	down
EVM0008355	0.00451	0.0412985	0.088	-3.50635	down
EVM0000451	0.00143	0.0187938	11	3.45943	up
EVM0000665	0.00143	0.0187938	11	3.45943	up
EVM0001183	0.00143	0.0187938	11	3.45943	up
EVM0001649	0.00143	0.0187938	11	3.45943	up
EVM0001709	0.00143	0.0187938	11	3.45943	up
EVM0001834	0.00143	0.0187938	11	3.45943	up
EVM0003177	0.00143	0.0187938	11	3.45943	up
EVM0004113	0.00143	0.0187938	11	3.45943	up
EVM0004726	0.00143	0.0187938	11	3.45943	up
EVM0005027	0.00143	0.0187938	11	3.45943	up
EVM0005136	0.00143	0.0187938	11	3.45943	up
EVM0005663	0.00143	0.0187938	11	3.45943	up
EVM0005927	0.00143	0.0187938	11	3.45943	up
EVM0006234	9.65e-11	6.71e-07	11	3.45943	up
EVM0006423	0.00143	0.0187938	11	3.45943	up
EVM0006445	0.00143	0.0187938	11	3.45943	up
EVM0007028	0.00143	0.0187938	11	3.45943	up
EVM0007033	0.00143	0.0187938	11	3.45943	up
EVM0008699	0.00143	0.0187938	11	3.45943	up
EVM0009425	0.00143	0.0187938	11	3.45943	up
EVM0009530	0.00143	0.0187938	11	3.45943	up	phenylpropanoid
EVM0010558	0.00143	0.0187938	11	3.45943	up
EVM0011665	0.00143	0.0187938	11	3.45943	up
EVM0011814	0.00143	0.0187938	11	3.45943	up
EVM0011880	0.00143	0.0187938	11	3.45943	up
EVM0013176	0.000664	0.0143745	11	3.45943	up
EVM0013744	0.00143	0.0187938	11	3.45943	up
EVM0013979	0.00143	0.0187938	11	3.45943	up
EVM0014010	0.00143	0.0187938	11	3.45943	up
EVM0014201	0.00143	0.0187938	11	3.45943	up
EVM0014517	0.00143	0.0187938	11	3.45943	up
EVM0014557	0.00143	0.0187938	11	3.45943	up
EVM0014657	0.00143	0.0187938	11	3.45943	up
EVM0015392	0.00143	0.0187938	11	3.45943	up
EVM0015624	0.00143	0.0187938	11	3.45943	up
EVM0015850	0.00143	0.0187938	11	3.45943	up
EVM0017191	0.00143	0.0187938	11	3.45943	up
EVM0017307	0.000664	0.0143745	11	3.45943	up
EVM0017791	0.00143	0.0187938	11	3.45943	up
EVM0018135	0.000241	0.00774951	11	3.45943	up
EVM0018537	0.00426	0.0393371	11	3.45943	up
EVM0019394	0.00143	0.0187938	11	3.45943	up
EVM0019991	2.11e-07	0.000133193	11	3.45943	up
EVM0020272	0.00143	0.0187938	11	3.45943	up
EVM0020761	0.00143	0.0187938	11	3.45943	up
EVM0021558	0.00143	0.0187938	11	3.45943	up
EVM0021682	0.00143	0.0187938	11	3.45943	up
EVM0022734	0.00143	0.0187938	11	3.45943	up
EVM0022964	0.00143	0.0187938	11	3.45943	up
EVM0022978	0.00261	0.0292525	11	3.45943	up
EVM0023184	0.00143	0.0187938	11	3.45943	up
EVM0023657	0.00143	0.0187938	11	3.45943	up
EVM0023839	0.00143	0.0187938	11	3.45943	up
EVM0024302	0.00143	0.0187938	11	3.45943	up
EVM0024695	9.65e-11	6.71e-07	11	3.45943	up
EVM0025768	0.00143	0.0187938	11	3.45943	up
EVM0026146	0.00143	0.0187938	11	3.45943	up
EVM0026290	0.00143	0.0187938	11	3.45943	up
EVM0026673	0.00143	0.0187938	11	3.45943	up
EVM0028339	0.00143	0.0187938	11	3.45943	up
EVM0028421	0.00143	0.0187938	11	3.45943	up
EVM0028429	0.00143	0.0187938	11	3.45943	up
EVM0028943	0.00143	0.0187938	11	3.45943	up
EVM0029008	0.00143	0.0187938	11	3.45943	up
EVM0029081	0.00143	0.0187938	11	3.45943	up
EVM0029851	0.00143	0.0187938	11	3.45943	up
EVM0030413	0.00143	0.0187938	11	3.45943	up
EVM0030435	0.00143	0.0187938	11	3.45943	up
EVM0031062	0.00143	0.0187938	11	3.45943	up
EVM0031669	0.00143	0.0187938	11	3.45943	up
EVM0031682	0.00143	0.0187938	11	3.45943	up
EVM0034572	0.00143	0.0187938	11	3.45943	up
EVM0034675	0.00143	0.0187938	11	3.45943	up
EVM0034692	0.00143	0.0187938	11	3.45943	up
EVM0035008	0.00143	0.0187938	11	3.45943	up
EVM0035273	0.00143	0.0187938	11	3.45943	up
EVM0035816	0.00143	0.0187938	11	3.45943	up
EVM0036252	0.00143	0.0187938	11	3.45943	up
EVM0037514	0.00143	0.0187938	11	3.45943	up
EVM0038183	0.00143	0.0187938	11	3.45943	up
EVM0039536	0.00143	0.0187938	11	3.45943	up
EVM0040525	0.00143	0.0187938	11	3.45943	up	phenylpropanoid
EVM0041770	0.00143	0.0187938	11	3.45943	up
EVM0023942	0.00156	0.0199973	0.0916667	-3.44746	down
EVM0024626	0.00257	0.0289128	0.0916667	-3.44746	down
EVM0034208	0.00187	0.0230781	0.0956522	-3.38606	down
EVM0011945	0.000207	0.00695633	10.45	3.38543	up
EVM0023548	2.22e-05	0.0020963	10.3714	3.37454	up
EVM0024757	0.0015	0.0192874	10.2667	3.3599	up
EVM0020891	2.65e-08	5.53e-05	10.12	3.33914	up
EVM0001442	0.0013	0.0187938	9.9	3.30743	up
EVM0002486	0.0013	0.0187938	9.9	3.30743	up
EVM0003266	0.00279	0.0307416	9.9	3.30743	up
EVM0006302	7.79e-08	7.79e-05	9.9	3.30743	up
EVM0012239	7.79e-08	7.79e-05	9.9	3.30743	up
EVM0012706	0.0013	0.0187938	9.9	3.30743	up
EVM0014291	7.79e-08	7.79e-05	9.9	3.30743	up
EVM0018003	0.0013	0.0187938	9.9	3.30743	up
EVM0020723	0.00279	0.0307416	9.9	3.30743	up
EVM0036275	7.79e-08	7.79e-05	9.9	3.30743	up	lignin
EVM0039880	1.36e-11	2.84e-07	9.9	3.30743	up
EVM0014467	0.00124	0.0187938	9.77778	3.28951	up
EVM0019602	6.93e-07	0.000262949	0.104762	-3.25481	down
EVM0006023	0.000298	0.00899995	9.53333	3.25298	up
EVM0016574	5.57e-05	0.00375276	9.53333	3.25298	up
EVM0029027	0.000298	0.00899995	9.53333	3.25298	up
EVM0011262	2.66e-05	0.00234119	9.35	3.22497	up
EVM0033652	5.8e-09	1.73e-05	9.35	3.22497	up
EVM0027282	0.000288	0.00877412	9.11429	3.18813	up
EVM0001438	0.000328	0.0095705	8.8	3.1375	up
EVM0004065	5.55e-06	0.000877126	8.8	3.1375	up
EVM0004407	0.00521	0.0456646	8.8	3.1375	up
EVM0004429	5.55e-06	0.000877126	8.8	3.1375	up
EVM0005133	0.0029	0.0315867	8.8	3.1375	up
EVM0006764	5.6e-10	1.95e-06	8.8	3.1375	up
EVM0007275	0.000135	0.00531811	8.8	3.1375	up
EVM0008577	5.55e-06	0.000877126	8.8	3.1375	up
EVM0008875	5.55e-06	0.000877126	8.8	3.1375	up
EVM0010968	5.55e-06	0.000877126	8.8	3.1375	up
EVM0012808	0.00521	0.0456646	8.8	3.1375	up
EVM0016400	0.000135	0.00531811	8.8	3.1375	up
EVM0018649	0.00294	0.031939	8.8	3.1375	up
EVM0019039	0.00521	0.0456646	8.8	3.1375	up
EVM0019805	5.55e-06	0.000877126	8.8	3.1375	up
EVM0020618	0.000778	0.0150272	8.8	3.1375	up
EVM0021622	0.00193	0.0236646	8.8	3.1375	up
EVM0023257	0.00611	0.0479359	8.8	3.1375	up
EVM0025821	0.00521	0.0456646	8.8	3.1375	up
EVM0026514	0.00521	0.0456646	8.8	3.1375	up
EVM0027741	0.000778	0.0150272	8.8	3.1375	up
EVM0028375	5.55e-06	0.000877126	8.8	3.1375	up
EVM0029766	0.00412	0.0387012	8.8	3.1375	up
EVM0031361	0.000778	0.0150272	8.8	3.1375	up
EVM0032645	1.55e-06	0.000505421	8.8	3.1375	up
EVM0033440	0.000135	0.00531811	8.8	3.1375	up
EVM0036527	5.55e-06	0.000877126	8.8	3.1375	up
EVM0038360	0.000135	0.00531811	8.8	3.1375	up
EVM0039472	5.55e-06	0.000877126	8.8	3.1375	up
EVM0041209	5.55e-06	0.000877126	8.8	3.1375	up
EVM0042456	0.000778	0.0150272	8.8	3.1375	up
EVM0015227	0.000308	0.00921565	8.8	3.1375	up
EVM0003408	2.01e-06	0.000559289	0.115789	-3.11042	down
EVM0024979	0.00296	0.0319489	0.115789	-3.11042	down
EVM0026856	2.01e-06	0.000559289	0.115789	-3.11042	down
EVM0030431	2.01e-06	0.000559289	0.115789	-3.11042	down
EVM0026467	5.41e-06	0.000877126	8.25	3.04439	up
EVM0001638	0.00147	0.0191018	0.122222	-3.03242	down
EVM0014206	2.03e-05	0.00194331	0.122222	-3.03242	down
EVM0016780	2.03e-05	0.00194331	0.122222	-3.03242	down
EVM0020144	2.03e-05	0.00194331	0.122222	-3.03242	down
EVM0031463	2.03e-05	0.00194331	0.122222	-3.03242	down
EVM0033632	2.03e-05	0.00194331	0.122222	-3.03242	down
EVM0037231	2.03e-05	0.00194331	0.122222	-3.03242	down	lignin
EVM0040194	0.00602	0.0473366	0.122222	-3.03242	down
EVM0041181	2.03e-05	0.00194331	0.122222	-3.03242	down
EVM0014984	2.88e-05	0.00248195	8.14	3.02503	up
EVM0036964	9.34e-07	0.000330367	8.14	3.02503	up
EVM0008134	0.000304	0.00914146	8.06667	3.01197	up
EVM0008463	0.00072	0.0150272	8.06667	3.01197	up
EVM0026179	1.99e-05	0.00194331	8.06667	3.01197	up
EVM0026185	0.00244	0.0277193	8.06667	3.01197	up
EVM0027498	0.00559	0.045907	8.06667	3.01197	up
EVM0032214	0.00072	0.0150272	8.06667	3.01197	up
EVM0038238	1.81e-06	0.000559289	8.06667	3.01197	up
EVM0002364	9.03e-07	0.000324909	7.92	2.9855	up
EVM0015968	0.000838	0.0153124	7.85714	2.974	up
EVM0010030	0.000117	0.00494703	0.129412	-2.94996	down
EVM0021815	0.000831	0.0153124	0.129412	-2.94996	down
EVM0012499	5.1e-08	7.79e-05	7.7	2.94486	up
EVM0002360	0.000119	0.00494703	7.7	2.94486	up
EVM0005599	0.000119	0.00494703	7.7	2.94486	up
EVM0005787	0.00409	0.0387012	7.7	2.94486	up
EVM0005935	0.000119	0.00494703	7.7	2.94486	up
EVM0006437	0.000119	0.00494703	7.7	2.94486	up
EVM0006928	0.00114	0.0187938	7.7	2.94486	up
EVM0006954	0.00114	0.0187938	7.7	2.94486	up
EVM0007921	0.000119	0.00494703	7.7	2.94486	up
EVM0008051	0.00409	0.0387012	7.7	2.94486	up
EVM0009124	0.00114	0.0187938	7.7	2.94486	up
EVM0010735	0.00114	0.0187938	7.7	2.94486	up
EVM0012527	0.00114	0.0187938	7.7	2.94486	up
EVM0012859	0.00644	0.0493379	7.7	2.94486	up
EVM0013226	0.000119	0.00494703	7.7	2.94486	up
EVM0020467	0.000119	0.00494703	7.7	2.94486	up
EVM0021378	0.00114	0.0187938	7.7	2.94486	up
EVM0021463	0.000119	0.00494703	7.7	2.94486	up
EVM0022326	0.000119	0.00494703	7.7	2.94486	up
EVM0022844	0.000119	0.00494703	7.7	2.94486	up
EVM0023607	0.000119	0.00494703	7.7	2.94486	up
EVM0024934	0.000119	0.00494703	7.7	2.94486	up
EVM0025574	0.000119	0.00494703	7.7	2.94486	up
EVM0026664	0.000119	0.00494703	7.7	2.94486	up
EVM0030299	0.00114	0.0187938	7.7	2.94486	up
EVM0030690	0.00114	0.0187938	7.7	2.94486	up
EVM0032240	0.000119	0.00494703	7.7	2.94486	up
EVM0033027	4.97e-05	0.00358889	7.7	2.94486	up
EVM0033718	0.000119	0.00494703	7.7	2.94486	up
EVM0034159	0.000119	0.00494703	7.7	2.94486	up
EVM0034291	0.000119	0.00494703	7.7	2.94486	up
EVM0037353	0.000119	0.00494703	7.7	2.94486	up
EVM0037506	0.000119	0.00494703	7.7	2.94486	up
EVM0037621	0.000119	0.00494703	7.7	2.94486	up
EVM0039351	0.000119	0.00494703	7.7	2.94486	up
EVM0039506	0.00409	0.0387012	7.7	2.94486	up
EVM0042431	0.000119	0.00494703	7.7	2.94486	up
EVM0001126	0.00138	0.0187938	7.48	2.90304	up
EVM0035730	9.18e-05	0.00460316	7.48	2.90304	up
EVM0024837	0.00128	0.0187938	7.425	2.89239	up
EVM0004813	0.00064	0.0140149	7.33333	2.87447	up
EVM0006262	2.52e-06	0.00062607	7.33333	2.87447	up
EVM0007501	0.000201	0.00677653	7.33333	2.87447	up
EVM0008546	0.00377	0.0370066	7.33333	2.87447	up
EVM0010320	0.00287	0.0314569	7.33333	2.87447	up
EVM0011683	0.00149	0.0192874	7.33333	2.87447	up
EVM0018930	0.00064	0.0140149	7.33333	2.87447	up
EVM0021130	2.52e-06	0.00062607	7.33333	2.87447	up
EVM0021156	0.000201	0.00677653	7.33333	2.87447	up
EVM0029566	2.52e-06	0.00062607	7.33333	2.87447	up
EVM0037166	1.35e-08	3.13e-05	7.33333	2.87447	up
EVM0000900	0.00224	0.0259559	0.1375	-2.8625	down
EVM0001876	0.000467	0.0111892	0.1375	-2.8625	down
EVM0005636	0.000467	0.0111892	0.1375	-2.8625	down
EVM0019739	0.000467	0.0111892	0.1375	-2.8625	down
EVM0020999	0.000467	0.0111892	0.1375	-2.8625	down
EVM0026406	0.000467	0.0111892	0.1375	-2.8625	down
EVM0033123	0.000467	0.0111892	0.1375	-2.8625	down
EVM0034192	0.000467	0.0111892	0.1375	-2.8625	down
EVM0034963	0.000467	0.0111892	0.1375	-2.8625	down
EVM0035044	0.000467	0.0111892	0.1375	-2.8625	down
EVM0036212	0.000467	0.0111892	0.1375	-2.8625	down
EVM0040610	0.000467	0.0111892	0.1375	-2.8625	down
EVM0040912	0.000467	0.0111892	0.1375	-2.8625	down
EVM0010496	4.56e-05	0.00342312	7.15	2.83794	up
EVM0027772	0.000293	0.00890046	7.15	2.83794	up
EVM0029481	4.56e-05	0.00342312	7.15	2.83794	up
EVM0041561	4.56e-05	0.00342312	7.15	2.83794	up
EVM0014065	0.000581	0.0130797	7.04	2.81558	up
EVM0026222	6.93e-05	0.00400085	7.04	2.81558	up
EVM0016854	0.00102	0.0176797	6.96667	2.80047	up
EVM0037364	2.13e-07	0.000133193	6.91429	2.78958	up
EVM0003238	0.00101	0.0175209	6.89333	2.7852	up
EVM0001423	5.77e-07	0.000236106	6.875	2.78136	up
EVM0006965	0.000624	0.0137511	0.146667	-2.76939	down
EVM0011923	0.00144	0.0187938	0.146667	-2.76939	down
EVM0012514	0.00144	0.0187938	0.146667	-2.76939	down
EVM0013187	0.00144	0.0187938	0.146667	-2.76939	down
EVM0018531	0.00144	0.0187938	0.146667	-2.76939	down
EVM0019145	0.00144	0.0187938	0.146667	-2.76939	down
EVM0020851	0.00144	0.0187938	0.146667	-2.76939	down
EVM0025787	0.00144	0.0187938	0.146667	-2.76939	down
EVM0025796	0.00144	0.0187938	0.146667	-2.76939	down
EVM0030543	0.00144	0.0187938	0.146667	-2.76939	down
EVM0032379	0.00144	0.0187938	0.146667	-2.76939	down
EVM0034687	0.00144	0.0187938	0.146667	-2.76939	down
EVM0036904	0.00144	0.0187938	0.146667	-2.76939	down
EVM0000091	0.00126	0.0187938	6.6	2.72247	up
EVM0000370	0.00126	0.0187938	6.6	2.72247	up
EVM0001141	0.00126	0.0187938	6.6	2.72247	up
EVM0001236	0.00126	0.0187938	6.6	2.72247	up
EVM0002022	0.00126	0.0187938	6.6	2.72247	up
EVM0002289	0.00126	0.0187938	6.6	2.72247	up
EVM0003082	0.00126	0.0187938	6.6	2.72247	up
EVM0004748	0.00126	0.0187938	6.6	2.72247	up
EVM0005219	0.00126	0.0187938	6.6	2.72247	up
EVM0005856	0.00126	0.0187938	6.6	2.72247	up
EVM0006546	2.01e-06	0.000559289	6.6	2.72247	up
EVM0006829	0.00126	0.0187938	6.6	2.72247	up
EVM0007098	9.04e-05	0.00457902	6.6	2.72247	up
EVM0007250	2.01e-06	0.000559289	6.6	2.72247	up
EVM0007509	0.00126	0.0187938	6.6	2.72247	up
EVM0008089	0.00126	0.0187938	6.6	2.72247	up
EVM0008501	0.00126	0.0187938	6.6	2.72247	up
EVM0008932	0.00126	0.0187938	6.6	2.72247	up
EVM0009557	0.00126	0.0187938	6.6	2.72247	up
EVM0011516	0.00126	0.0187938	6.6	2.72247	up
EVM0011647	0.00031	0.00921565	6.6	2.72247	up
EVM0011855	0.00126	0.0187938	6.6	2.72247	up
EVM0012375	0.00126	0.0187938	6.6	2.72247	up
EVM0012481	0.00126	0.0187938	6.6	2.72247	up
EVM0013451	5.74e-05	0.00375276	6.6	2.72247	up
EVM0015024	0.00126	0.0187938	6.6	2.72247	up
EVM0015370	0.00639	0.049099	6.6	2.72247	up
EVM0015880	0.00126	0.0187938	6.6	2.72247	up
EVM0015969	0.00639	0.049099	6.6	2.72247	up
EVM0016045	5.74e-05	0.00375276	6.6	2.72247	up
EVM0016824	0.00031	0.00921565	6.6	2.72247	up
EVM0017127	0.00126	0.0187938	6.6	2.72247	up
EVM0017580	0.00639	0.049099	6.6	2.72247	up
EVM0017601	0.00126	0.0187938	6.6	2.72247	up
EVM0017770	0.00126	0.0187938	6.6	2.72247	up
EVM0018571	0.004	0.0382566	6.6	2.72247	up
EVM0018914	1.33e-05	0.00168217	6.6	2.72247	up
EVM0019087	0.00639	0.049099	6.6	2.72247	up
EVM0019407	0.00126	0.0187938	6.6	2.72247	up
EVM0019652	0.00639	0.049099	6.6	2.72247	up
EVM0020222	0.00126	0.0187938	6.6	2.72247	up
EVM0020409	0.00323	0.0326742	6.6	2.72247	up
EVM0020431	0.00126	0.0187938	6.6	2.72247	up
EVM0020674	0.00639	0.049099	6.6	2.72247	up
EVM0020739	0.000375	0.00985772	6.6	2.72247	up
EVM0020862	2.01e-06	0.000559289	6.6	2.72247	up
EVM0021134	0.00126	0.0187938	6.6	2.72247	up
EVM0021998	0.00126	0.0187938	6.6	2.72247	up
EVM0023128	0.00126	0.0187938	6.6	2.72247	up
EVM0023968	2.01e-06	0.000559289	6.6	2.72247	up
EVM0025035	0.00126	0.0187938	6.6	2.72247	up
EVM0025550	0.00126	0.0187938	6.6	2.72247	up
EVM0026173	0.00126	0.0187938	6.6	2.72247	up
EVM0026851	0.00126	0.0187938	6.6	2.72247	up
EVM0027305	0.00126	0.0187938	6.6	2.72247	up
EVM0027728	0.00126	0.0187938	6.6	2.72247	up
EVM0027752	0.00126	0.0187938	6.6	2.72247	up
EVM0028557	0.00126	0.0187938	6.6	2.72247	up
EVM0028682	0.00031	0.00921565	6.6	2.72247	up
EVM0029151	0.00126	0.0187938	6.6	2.72247	up
EVM0029210	0.00126	0.0187938	6.6	2.72247	up	lignin
EVM0029266	0.00126	0.0187938	6.6	2.72247	up
EVM0029588	0.00126	0.0187938	6.6	2.72247	up
EVM0029708	0.00126	0.0187938	6.6	2.72247	up
EVM0030144	0.00126	0.0187938	6.6	2.72247	up
EVM0030886	0.00126	0.0187938	6.6	2.72247	up
EVM0031316	0.00126	0.0187938	6.6	2.72247	up
EVM0031497	0.00126	0.0187938	6.6	2.72247	up
EVM0033331	0.00126	0.0187938	6.6	2.72247	up
EVM0033679	2.47e-07	0.000147276	6.6	2.72247	up
EVM0034245	0.00126	0.0187938	6.6	2.72247	up
EVM0034404	0.00639	0.049099	6.6	2.72247	up
EVM0034886	0.00126	0.0187938	6.6	2.72247	up	lignin
EVM0035137	0.00126	0.0187938	6.6	2.72247	up
EVM0036185	0.00639	0.049099	6.6	2.72247	up
EVM0036455	0.00126	0.0187938	6.6	2.72247	up
EVM0036661	2.01e-06	0.000559289	6.6	2.72247	up
EVM0037200	4.56e-06	0.000868942	6.6	2.72247	up
EVM0037284	0.00126	0.0187938	6.6	2.72247	up
EVM0037298	0.00126	0.0187938	6.6	2.72247	up
EVM0037938	0.00126	0.0187938	6.6	2.72247	up
EVM0038256	0.00126	0.0187938	6.6	2.72247	up
EVM0038645	0.00639	0.049099	6.6	2.72247	up
EVM0038895	2.01e-06	0.000559289	6.6	2.72247	up
EVM0039135	0.00126	0.0187938	6.6	2.72247	up
EVM0040442	0.00126	0.0187938	6.6	2.72247	up
EVM0041013	0.00126	0.0187938	6.6	2.72247	up
EVM0041458	0.00296	0.0319489	6.6	2.72247	up
EVM0041551	0.00126	0.0187938	6.6	2.72247	up
EVM0041909	0.00126	0.0187938	6.6	2.72247	up
EVM0041917	0.00126	0.0187938	6.6	2.72247	up
EVM0041924	0.00126	0.0187938	6.6	2.72247	up
EVM0041928	0.00126	0.0187938	6.6	2.72247	up
EVM0042091	0.00126	0.0187938	6.6	2.72247	up
EVM0042232	0.00126	0.0187938	6.6	2.72247	up
EVM0042330	0.00126	0.0187938	6.6	2.72247	up
EVM0014489	7.86e-05	0.0043213	0.153488	-2.7038	down
EVM0000669	0.00371	0.0365898	0.157143	-2.66985	down
EVM0004846	0.00371	0.0365898	0.157143	-2.66985	down
EVM0009496	0.00371	0.0365898	0.157143	-2.66985	down
EVM0015658	0.00371	0.0365898	0.157143	-2.66985	down
EVM0016152	8.27e-05	0.00437476	0.157143	-2.66985	down
EVM0023480	0.00371	0.0365898	0.157143	-2.66985	down
EVM0030007	0.00371	0.0365898	0.157143	-2.66985	down
EVM0039648	0.00371	0.0365898	0.157143	-2.66985	down
EVM0040649	0.00371	0.0365898	0.157143	-2.66985	down
EVM0042480	0.00371	0.0365898	0.157143	-2.66985	down
EVM0029545	0.0011	0.0187702	6.28571	2.65208	up
EVM0033007	0.00136	0.0187938	6.28571	2.65208	up
EVM0006975	4.45e-05	0.00338931	6.23333	2.64	up
EVM0012057	8.72e-05	0.00444933	6.23333	2.64	up
EVM0036669	0.000833	0.0153124	6.23333	2.64	up
EVM0020168	0.000235	0.00760343	6.16	2.62293	up
EVM0026873	0.000107	0.00494703	6.16	2.62293	up
EVM0030497	0.000235	0.00760343	6.16	2.62293	up
EVM0035955	0.0048	0.0431586	0.162963	-2.61738	down
EVM0028162	0.00561	0.045907	0.165	-2.59946	down
EVM0001405	0.00147	0.0191018	6.05	2.59694	up
EVM0001820	3.93e-07	0.000178294	6.05	2.59694	up
EVM0003953	9.78e-06	0.00132215	6.05	2.59694	up
EVM0004690	0.000697	0.0148577	6.05	2.59694	up
EVM0006085	0.00633	0.0490898	6.05	2.59694	up
EVM0006351	0.000264	0.00821736	6.05	2.59694	up
EVM0013026	0.00264	0.0295095	6.05	2.59694	up
EVM0018931	0.000697	0.0148577	6.05	2.59694	up
EVM0023776	0.000697	0.0148577	6.05	2.59694	up
EVM0025940	0.00426	0.0393371	6.05	2.59694	up
EVM0029114	0.00147	0.0191018	6.05	2.59694	up
EVM0029955	0.000444	0.0111892	6.05	2.59694	up
EVM0030870	0.000264	0.00821736	6.05	2.59694	up
EVM0033637	6.94e-05	0.00400085	6.05	2.59694	up
EVM0038175	3.93e-07	0.000178294	6.05	2.59694	up
EVM0042619	0.00264	0.0295095	6.05	2.59694	up
EVM0025176	0.000345	0.0095705	5.97143	2.57808	up
EVM0002420	0.00614	0.0480629	0.169231	-2.56294	down
EVM0000079	6.15e-05	0.00375276	5.86667	2.55254	up
EVM0001597	0.00231	0.0265167	5.86667	2.55254	up
EVM0001659	6.15e-05	0.00375276	5.86667	2.55254	up
EVM0003950	6.15e-05	0.00375276	5.86667	2.55254	up
EVM0004330	6.15e-05	0.00375276	5.86667	2.55254	up
EVM0007685	6.15e-05	0.00375276	5.86667	2.55254	up
EVM0008165	0.00231	0.0265167	5.86667	2.55254	up
EVM0012325	0.000607	0.013476	5.86667	2.55254	up
EVM0012807	6.15e-05	0.00375276	5.86667	2.55254	up
EVM0013532	6.15e-05	0.00375276	5.86667	2.55254	up
EVM0013669	0.000607	0.013476	5.86667	2.55254	up
EVM0014278	6.15e-05	0.00375276	5.86667	2.55254	up
EVM0015882	6.15e-05	0.00375276	5.86667	2.55254	up
EVM0016039	0.000607	0.013476	5.86667	2.55254	up
EVM0017459	0.00231	0.0265167	5.86667	2.55254	up
EVM0017574	6.15e-05	0.00375276	5.86667	2.55254	up
EVM0018361	6.15e-05	0.00375276	5.86667	2.55254	up
EVM0019279	6.15e-05	0.00375276	5.86667	2.55254	up
EVM0020418	6.15e-05	0.00375276	5.86667	2.55254	up
EVM0022470	6.15e-05	0.00375276	5.86667	2.55254	up
EVM0023131	6.15e-05	0.00375276	5.86667	2.55254	up
EVM0026666	0.00297	0.0319489	5.86667	2.55254	up
EVM0027892	6.15e-05	0.00375276	5.86667	2.55254	up
EVM0028460	6.15e-05	0.00375276	5.86667	2.55254	up
EVM0029171	0.000607	0.013476	5.86667	2.55254	up
EVM0031491	0.00297	0.0319489	5.86667	2.55254	up
EVM0031951	6.15e-05	0.00375276	5.86667	2.55254	up
EVM0032821	6.15e-05	0.00375276	5.86667	2.55254	up
EVM0040046	6.15e-05	0.00375276	5.86667	2.55254	up
EVM0041844	0.000607	0.013476	5.86667	2.55254	up
EVM0008164	0.000665	0.0143812	5.8	2.53605	up
EVM0037280	0.00308	0.0320514	5.775	2.52982	up
EVM0037029	7.84e-08	7.79e-05	0.173684	-2.52546	down
EVM0010235	0.00103	0.0177939	5.72	2.51602	up
EVM0013334	3.26e-05	0.00269972	5.72	2.51602	up
EVM0024594	0.000567	0.0128477	5.72	2.51602	up
EVM0041192	0.000567	0.0128477	5.72	2.51602	up
EVM0015670	9.54e-05	0.00472898	5.65714	2.50007	up
EVM0029451	5.39e-06	0.000877126	5.65714	2.50007	up
EVM0038359	4.13e-06	0.000813103	5.65714	2.50007	up
EVM0027394	3.75e-05	0.00296435	0.178378	-2.48699	down
EVM0027608	6.8e-05	0.00396394	0.179592	-2.47721	down
EVM0006678	0.000142	0.00531811	5.5	2.45943	up
EVM0006795	0.000562	0.0127899	5.5	2.45943	up
EVM0009408	0.0053	0.045907	5.5	2.45943	up
EVM0010008	1.86e-07	0.000133193	5.5	2.45943	up
EVM0010714	2.97e-05	0.00251955	5.5	2.45943	up
EVM0012606	3.52e-07	0.000170835	5.5	2.45943	up
EVM0013593	0.000142	0.00531811	5.5	2.45943	up
EVM0013822	2.97e-05	0.00251955	5.5	2.45943	up
EVM0014123	7.79e-05	0.0043213	5.5	2.45943	up
EVM0021426	0.000562	0.0127899	5.5	2.45943	up
EVM0022552	3.52e-07	0.000170835	5.5	2.45943	up
EVM0023114	0.00303	0.0320514	5.5	2.45943	up
EVM0023759	3.52e-07	0.000170835	5.5	2.45943	up
EVM0024680	3.52e-07	0.000170835	5.5	2.45943	up
EVM0028149	0.000562	0.0127899	5.5	2.45943	up
EVM0029273	3.52e-07	0.000170835	5.5	2.45943	up
EVM0034011	8.73e-06	0.00120653	5.5	2.45943	up
EVM0034045	1.67e-05	0.00194331	5.5	2.45943	up
EVM0034649	0.000562	0.0127899	5.5	2.45943	up
EVM0035270	3.52e-07	0.000170835	5.5	2.45943	up
EVM0035742	0.0053	0.045907	5.5	2.45943	up
EVM0036163	1.67e-05	0.00194331	5.5	2.45943	up
EVM0038695	0.00303	0.0320514	5.5	2.45943	up
EVM0038926	3.52e-07	0.000170835	5.5	2.45943	up
EVM0039154	0.000562	0.0127899	5.5	2.45943	up
EVM0041642	0.000562	0.0127899	5.5	2.45943	up
EVM0030700	0.000582	0.0130881	5.41538	2.43706	up
EVM0015533	4.3e-05	0.00329914	5.37778	2.42701	up
EVM0015777	6.69e-05	0.00395506	5.37778	2.42701	up
EVM0021872	0.00213	0.0251847	5.34286	2.41761	up
EVM0022075	0.00122	0.0187938	5.34286	2.41761	up
EVM0033641	3.75e-05	0.00296435	5.34286	2.41761	up
EVM0035281	0.00164	0.0208945	5.34286	2.41761	up
EVM0002632	0.00027	0.00833525	5.28	2.40054	up
EVM0003324	8.48e-05	0.00437476	5.28	2.40054	up
EVM0006087	0.00519	0.0456646	5.28	2.40054	up
EVM0007591	8.48e-05	0.00437476	5.28	2.40054	up
EVM0010271	0.000647	0.0141089	5.28	2.40054	up
EVM0016062	0.00128	0.0187938	5.28	2.40054	up
EVM0016285	0.00223	0.0259559	5.28	2.40054	up
EVM0034843	0.00223	0.0259559	5.28	2.40054	up
EVM0037232	1.69e-05	0.00194331	5.28	2.40054	up
EVM0012284	0.00339	0.0340125	0.191304	-2.38606	down
EVM0019108	0.000782	0.0150272	0.191304	-2.38606	down
EVM0023249	4.81e-05	0.00355957	0.191304	-2.38606	down
EVM0009206	1.07e-05	0.00142228	5.225	2.38543	up
EVM0009542	0.000507	0.0119151	5.2	2.37851	up
EVM0025084	0.00282	0.031023	5.2	2.37851	up
EVM0039856	0.00539	0.045907	0.194118	-2.365	down
EVM0000581	0.000782	0.0150272	5.13333	2.3599	up
EVM0001395	0.000782	0.0150272	5.13333	2.3599	up
EVM0001897	0.000782	0.0150272	5.13333	2.3599	up
EVM0003131	0.000782	0.0150272	5.13333	2.3599	up
EVM0003178	0.000782	0.0150272	5.13333	2.3599	up
EVM0003718	0.000782	0.0150272	5.13333	2.3599	up
EVM0003794	0.000782	0.0150272	5.13333	2.3599	up
EVM0004068	0.000212	0.00702258	5.13333	2.3599	up
EVM0004165	0.000782	0.0150272	5.13333	2.3599	up
EVM0004422	0.000782	0.0150272	5.13333	2.3599	up
EVM0004947	0.000782	0.0150272	5.13333	2.3599	up
EVM0005653	0.000782	0.0150272	5.13333	2.3599	up
EVM0006528	0.000782	0.0150272	5.13333	2.3599	up
EVM0006553	0.000782	0.0150272	5.13333	2.3599	up
EVM0006860	0.000433	0.0110333	5.13333	2.3599	up
EVM0007057	0.000782	0.0150272	5.13333	2.3599	up
EVM0007260	0.000782	0.0150272	5.13333	2.3599	up
EVM0008114	0.000433	0.0110333	5.13333	2.3599	up
EVM0009546	0.000782	0.0150272	5.13333	2.3599	up
EVM0010574	0.000782	0.0150272	5.13333	2.3599	up
EVM0011225	0.000782	0.0150272	5.13333	2.3599	up
EVM0012428	0.000782	0.0150272	5.13333	2.3599	up
EVM0012472	0.000782	0.0150272	5.13333	2.3599	up
EVM0012720	0.000782	0.0150272	5.13333	2.3599	up
EVM0013399	0.000782	0.0150272	5.13333	2.3599	up
EVM0014175	0.00251	0.0282989	5.13333	2.3599	up
EVM0014279	0.000782	0.0150272	5.13333	2.3599	up
EVM0016127	0.00388	0.0373831	5.13333	2.3599	up
EVM0016371	0.000782	0.0150272	5.13333	2.3599	up
EVM0017202	0.000782	0.0150272	5.13333	2.3599	up
EVM0017542	0.000782	0.0150272	5.13333	2.3599	up
EVM0018491	0.000782	0.0150272	5.13333	2.3599	up
EVM0018624	0.00388	0.0373831	5.13333	2.3599	up
EVM0019169	0.00388	0.0373831	5.13333	2.3599	up
EVM0020643	0.000782	0.0150272	5.13333	2.3599	up
EVM0020747	0.000782	0.0150272	5.13333	2.3599	up
EVM0021140	0.000782	0.0150272	5.13333	2.3599	up
EVM0021687	0.000782	0.0150272	5.13333	2.3599	up
EVM0021807	0.000782	0.0150272	5.13333	2.3599	up
EVM0022131	0.000782	0.0150272	5.13333	2.3599	up
EVM0022540	0.00388	0.0373831	5.13333	2.3599	up
EVM0023558	0.000782	0.0150272	5.13333	2.3599	up
EVM0024547	0.000782	0.0150272	5.13333	2.3599	up
EVM0025307	0.000782	0.0150272	5.13333	2.3599	up
EVM0026143	6.2e-06	0.000959974	5.13333	2.3599	up
EVM0027227	0.000782	0.0150272	5.13333	2.3599	up
EVM0030197	0.000782	0.0150272	5.13333	2.3599	up
EVM0030573	0.000782	0.0150272	5.13333	2.3599	up
EVM0032522	0.000782	0.0150272	5.13333	2.3599	up
EVM0032648	0.000782	0.0150272	5.13333	2.3599	up
EVM0033575	0.000212	0.00702258	5.13333	2.3599	up
EVM0033859	0.000782	0.0150272	5.13333	2.3599	up
EVM0034193	0.000782	0.0150272	5.13333	2.3599	up
EVM0034716	0.000782	0.0150272	5.13333	2.3599	up
EVM0034775	0.000782	0.0150272	5.13333	2.3599	up
EVM0035468	0.000782	0.0150272	5.13333	2.3599	up
EVM0035993	0.00388	0.0373831	5.13333	2.3599	up
EVM0037404	0.000782	0.0150272	5.13333	2.3599	up
EVM0037577	0.000782	0.0150272	5.13333	2.3599	up
EVM0039950	0.00388	0.0373831	5.13333	2.3599	up
EVM0041550	0.000782	0.0150272	5.13333	2.3599	up
EVM0041624	0.000782	0.0150272	5.13333	2.3599	up
EVM0042467	0.00388	0.0373831	5.13333	2.3599	up
EVM0041385	4.72e-07	0.000209578	5.07692	2.34395	up
EVM0013640	7.71e-05	0.0043213	5.06	2.33914	up
EVM0001500	1.12e-06	0.000389555	5.02857	2.33015	up
EVM0005161	0.000112	0.00494703	5.02857	2.33015	up
EVM0021440	0.000112	0.00494703	5.02857	2.33015	up
EVM0001432	3.51e-05	0.00287256	0.2	-2.32193	down
EVM0026235	8.47e-05	0.00437476	5	2.32193	up
EVM0012413	1.97e-07	0.000133193	4.96774	2.31259	up
EVM0000615	2.03e-05	0.00194331	4.95	2.30743	up
EVM0001356	0.00602	0.0473366	4.95	2.30743	up
EVM0002170	2.03e-05	0.00194331	4.95	2.30743	up
EVM0002398	0.00111	0.0187938	4.95	2.30743	up
EVM0002835	0.000251	0.00794859	4.95	2.30743	up
EVM0002957	2.03e-05	0.00194331	4.95	2.30743	up
EVM0002970	2.03e-05	0.00194331	4.95	2.30743	up
EVM0003310	0.00297	0.0319489	4.95	2.30743	up
EVM0003983	2.03e-05	0.00194331	4.95	2.30743	up
EVM0004201	2.03e-05	0.00194331	4.95	2.30743	up
EVM0005459	2.03e-05	0.00194331	4.95	2.30743	up
EVM0007885	2.03e-05	0.00194331	4.95	2.30743	up
EVM0011309	2.03e-05	0.00194331	4.95	2.30743	up
EVM0013049	0.00602	0.0473366	4.95	2.30743	up
EVM0019427	0.00111	0.0187938	4.95	2.30743	up	cellulose
EVM0020161	0.00297	0.0319489	4.95	2.30743	up
EVM0021340	2.03e-05	0.00194331	4.95	2.30743	up
EVM0023054	0.00147	0.0191018	4.95	2.30743	up
EVM0024459	2.03e-05	0.00194331	4.95	2.30743	up
EVM0026962	2.03e-05	0.00194331	4.95	2.30743	up
EVM0027184	2.03e-05	0.00194331	4.95	2.30743	up
EVM0027321	2.03e-05	0.00194331	4.95	2.30743	up
EVM0028936	0.000251	0.00794859	4.95	2.30743	up
EVM0030178	7.92e-06	0.00112048	4.95	2.30743	up
EVM0030459	0.000251	0.00794859	4.95	2.30743	up
EVM0032866	0.000251	0.00794859	4.95	2.30743	up
EVM0033081	0.000153	0.0055051	4.95	2.30743	up
EVM0035808	2.03e-05	0.00194331	4.95	2.30743	up
EVM0036337	2.03e-05	0.00194331	4.95	2.30743	up
EVM0036391	2.03e-05	0.00194331	4.95	2.30743	up
EVM0040151	2.03e-05	0.00194331	4.95	2.30743	up
EVM0041543	2.03e-05	0.00194331	4.95	2.30743	up
EVM0042430	3.29e-05	0.0027138	4.90769	2.29504	up
EVM0006177	2.2e-06	0.000591729	4.88889	2.28951	up
EVM0008379	6.74e-07	0.000262949	4.88889	2.28951	up
EVM0020250	2.2e-06	0.000591729	4.88889	2.28951	up
EVM0000548	0.00144	0.0187938	4.84	2.27501	up
EVM0001170	3.88e-05	0.0030101	4.84	2.27501	up
EVM0008976	3.88e-05	0.0030101	4.84	2.27501	up
EVM0017994	3.88e-05	0.0030101	4.84	2.27501	up
EVM0018586	0.00462	0.041956	4.84	2.27501	up
EVM0027070	2.87e-06	0.000672967	4.84	2.27501	up
EVM0027982	0.000624	0.0137511	4.84	2.27501	up
EVM0029246	0.0002	0.00677653	4.84	2.27501	up
EVM0033724	0.0002	0.00677653	4.84	2.27501	up
EVM0040434	1.25e-05	0.00160038	4.84	2.27501	up
EVM0042491	0.000211	0.00701172	4.8	2.26303	up
EVM0032903	0.000217	0.00715414	4.78824	2.25949	up
EVM0022770	0.00465	0.04221	0.209524	-2.25481	down
EVM0005189	1.91e-05	0.00194331	4.76667	2.25298	up
EVM0013932	1.91e-05	0.00194331	4.76667	2.25298	up
EVM0014621	0.00176	0.0219542	4.76667	2.25298	up
EVM0014836	0.000532	0.0123222	4.76667	2.25298	up
EVM0015744	0.000532	0.0123222	4.76667	2.25298	up
EVM0016067	0.000233	0.00756217	4.76667	2.25298	up
EVM0021910	0.000532	0.0123222	4.76667	2.25298	up
EVM0026986	1.91e-05	0.00194331	4.76667	2.25298	up
EVM0041875	0.00276	0.0304754	4.76667	2.25298	up
EVM0002164	0.00141	0.0187938	4.71429	2.23704	up
EVM0022442	0.000148	0.00536217	4.71429	2.23704	up
EVM0025448	0.000551	0.0127059	4.71429	2.23704	up
EVM0030311	0.00109	0.0187066	0.212903	-2.23173	down
EVM0002484	6.63e-05	0.00393072	4.675	2.22497	up
EVM0004314	2.91e-06	0.000674764	4.675	2.22497	up
EVM0013454	0.00129	0.0187938	4.675	2.22497	up
EVM0035334	0.00129	0.0187938	4.675	2.22497	up
EVM0035765	6.63e-05	0.00393072	4.675	2.22497	up
EVM0010598	3.44e-06	0.000756501	4.64444	2.21551	up
EVM0024131	0.00308	0.0320514	4.64444	2.21551	up
EVM0024361	0.00163	0.0207925	4.64444	2.21551	up
EVM0032460	0.000611	0.0135504	4.6	2.20163	up
EVM0042119	1.67e-06	0.000536173	4.55714	2.18813	up
EVM0020605	4.85e-05	0.0035639	4.54667	2.18481	up
EVM0020305	0.00238	0.0271559	0.22	-2.18442	down
EVM0038951	0.00483	0.0433723	0.22	-2.18442	down
EVM0004312	0.000778	0.0150272	0.22	-2.18442	down
EVM0009274	0.00238	0.0271559	0.22	-2.18442	down
EVM0039222	0.000778	0.0150272	0.22	-2.18442	down
EVM0039748	0.00521	0.0456646	0.22	-2.18442	down
EVM0042466	3.74e-05	0.00296435	4.5375	2.1819	up
EVM0032948	2.83e-05	0.0024608	4.46875	2.15987	up
EVM0007273	1.25e-05	0.00160038	0.225641	-2.1479	down
EVM0000258	0.00566	0.045907	4.4	2.1375	up
EVM0000284	0.00566	0.045907	4.4	2.1375	up
EVM0000466	0.00566	0.045907	4.4	2.1375	up
EVM0000662	0.00566	0.045907	4.4	2.1375	up
EVM0001371	0.00566	0.045907	4.4	2.1375	up
EVM0001430	0.00036	0.0095705	4.4	2.1375	up	lignin
EVM0001536	1.77e-05	0.00194331	4.4	2.1375	up
EVM0001724	0.00036	0.0095705	4.4	2.1375	up
EVM0001938	0.00036	0.0095705	4.4	2.1375	up
EVM0001946	0.00566	0.045907	4.4	2.1375	up
EVM0002394	0.00199	0.0240288	4.4	2.1375	up
EVM0002689	0.00036	0.0095705	4.4	2.1375	up
EVM0002880	0.00036	0.0095705	4.4	2.1375	up
EVM0003026	0.00566	0.045907	4.4	2.1375	up
EVM0003219	0.000429	0.0109716	4.4	2.1375	up
EVM0003315	0.00566	0.045907	4.4	2.1375	up
EVM0003425	0.00566	0.045907	4.4	2.1375	up
EVM0003931	3.72e-05	0.00296435	4.4	2.1375	up
EVM0003947	0.00566	0.045907	4.4	2.1375	up
EVM0004139	0.00141	0.0187938	4.4	2.1375	up
EVM0004410	0.00566	0.045907	4.4	2.1375	up
EVM0004463	9.22e-05	0.00460316	4.4	2.1375	up
EVM0004528	0.00566	0.045907	4.4	2.1375	up
EVM0004800	0.00566	0.045907	4.4	2.1375	up
EVM0005088	3.77e-06	0.000756501	4.4	2.1375	up
EVM0005840	0.00566	0.045907	4.4	2.1375	up
EVM0005947	9.22e-05	0.00460316	4.4	2.1375	up
EVM0006149	0.00127	0.0187938	4.4	2.1375	up
EVM0006794	0.00036	0.0095705	4.4	2.1375	up
EVM0006812	0.00566	0.045907	4.4	2.1375	up
EVM0006838	0.00036	0.0095705	4.4	2.1375	up
EVM0006885	0.00566	0.045907	4.4	2.1375	up
EVM0006927	3.77e-06	0.000756501	4.4	2.1375	up
EVM0006973	0.00566	0.045907	4.4	2.1375	up
EVM0007095	0.00036	0.0095705	4.4	2.1375	up
EVM0007816	0.00566	0.045907	4.4	2.1375	up
EVM0008182	0.00566	0.045907	4.4	2.1375	up
EVM0008255	0.00566	0.045907	4.4	2.1375	up
EVM0008294	0.00566	0.045907	4.4	2.1375	up
EVM0008672	0.00566	0.045907	4.4	2.1375	up
EVM0008806	0.00036	0.0095705	4.4	2.1375	up
EVM0009663	0.00036	0.0095705	4.4	2.1375	up
EVM0010288	0.00566	0.045907	4.4	2.1375	up
EVM0010293	0.00566	0.045907	4.4	2.1375	up
EVM0010321	0.000209	0.00696745	4.4	2.1375	up
EVM0011117	0.00036	0.0095705	4.4	2.1375	up
EVM0011963	0.00036	0.0095705	4.4	2.1375	up
EVM0012069	0.000209	0.00696745	4.4	2.1375	up
EVM0012212	3.77e-06	0.000756501	4.4	2.1375	up
EVM0012348	0.00566	0.045907	4.4	2.1375	up
EVM0012528	0.00036	0.0095705	4.4	2.1375	up
EVM0012797	0.00566	0.045907	4.4	2.1375	up
EVM0013119	0.00306	0.0320514	4.4	2.1375	up
EVM0013144	0.00566	0.045907	4.4	2.1375	up
EVM0013328	0.00036	0.0095705	4.4	2.1375	up
EVM0013732	0.000429	0.0109716	4.4	2.1375	up
EVM0013825	0.00566	0.045907	4.4	2.1375	up
EVM0013881	0.00036	0.0095705	4.4	2.1375	up
EVM0014238	0.00566	0.045907	4.4	2.1375	up
EVM0014997	0.00036	0.0095705	4.4	2.1375	up
EVM0015200	0.00036	0.0095705	4.4	2.1375	up
EVM0015622	7.54e-05	0.00426429	4.4	2.1375	up
EVM0015784	0.00566	0.045907	4.4	2.1375	up
EVM0016187	0.00036	0.0095705	4.4	2.1375	up
EVM0016282	0.00566	0.045907	4.4	2.1375	up
EVM0016364	0.00566	0.045907	4.4	2.1375	up
EVM0016399	0.00566	0.045907	4.4	2.1375	up
EVM0016447	0.00566	0.045907	4.4	2.1375	up
EVM0016840	0.00199	0.0240288	4.4	2.1375	up
EVM0016880	0.00135	0.0187938	4.4	2.1375	up
EVM0017178	0.00036	0.0095705	4.4	2.1375	up
EVM0017423	0.00199	0.0240288	4.4	2.1375	up
EVM0017695	0.00036	0.0095705	4.4	2.1375	up
EVM0017767	0.00036	0.0095705	4.4	2.1375	up
EVM0018164	0.00566	0.045907	4.4	2.1375	up
EVM0018615	0.00566	0.045907	4.4	2.1375	up
EVM0019173	0.00036	0.0095705	4.4	2.1375	up
EVM0019454	0.00566	0.045907	4.4	2.1375	up
EVM0019508	0.00566	0.045907	4.4	2.1375	up
EVM0019748	0.000209	0.00696745	4.4	2.1375	up
EVM0020101	0.00036	0.0095705	4.4	2.1375	up
EVM0020157	0.00036	0.0095705	4.4	2.1375	up
EVM0020537	0.00566	0.045907	4.4	2.1375	up
EVM0020701	0.00036	0.0095705	4.4	2.1375	up
EVM0020749	0.00566	0.045907	4.4	2.1375	up
EVM0021415	0.00566	0.045907	4.4	2.1375	up
EVM0021429	0.00306	0.0320514	4.4	2.1375	up
EVM0021525	0.00566	0.045907	4.4	2.1375	up
EVM0022165	0.00036	0.0095705	4.4	2.1375	up
EVM0022278	0.00566	0.045907	4.4	2.1375	up
EVM0022439	0.00566	0.045907	4.4	2.1375	up
EVM0022594	0.00566	0.045907	4.4	2.1375	up
EVM0022809	0.00036	0.0095705	4.4	2.1375	up
EVM0022973	0.00199	0.0240288	4.4	2.1375	up
EVM0023017	0.000429	0.0109716	4.4	2.1375	up
EVM0023043	0.00566	0.045907	4.4	2.1375	up
EVM0023202	0.00566	0.045907	4.4	2.1375	up
EVM0023328	0.00566	0.045907	4.4	2.1375	up
EVM0023592	0.00566	0.045907	4.4	2.1375	up
EVM0023948	0.00566	0.045907	4.4	2.1375	up
EVM0024064	0.00036	0.0095705	4.4	2.1375	up
EVM0024096	0.00036	0.0095705	4.4	2.1375	up
EVM0024566	0.00036	0.0095705	4.4	2.1375	up
EVM0024829	0.00036	0.0095705	4.4	2.1375	up
EVM0024905	7.54e-05	0.00426429	4.4	2.1375	up
EVM0025235	1.21e-06	0.000413959	4.4	2.1375	up
EVM0025978	0.00566	0.045907	4.4	2.1375	up
EVM0026370	0.00566	0.045907	4.4	2.1375	up
EVM0026464	0.00566	0.045907	4.4	2.1375	up
EVM0026495	0.00566	0.045907	4.4	2.1375	up
EVM0027395	0.00566	0.045907	4.4	2.1375	up
EVM0027798	0.00566	0.045907	4.4	2.1375	up
EVM0028099	0.00566	0.045907	4.4	2.1375	up
EVM0028651	0.00566	0.045907	4.4	2.1375	up
EVM0028940	0.00199	0.0240288	4.4	2.1375	up
EVM0029237	0.000789	0.0151339	4.4	2.1375	up
EVM0029371	0.00199	0.0240288	4.4	2.1375	up
EVM0029699	3.77e-06	0.000756501	4.4	2.1375	up
EVM0029750	0.00566	0.045907	4.4	2.1375	up
EVM0029874	0.00566	0.045907	4.4	2.1375	up
EVM0029910	0.00566	0.045907	4.4	2.1375	up
EVM0029936	0.00566	0.045907	4.4	2.1375	up
EVM0030162	0.00566	0.045907	4.4	2.1375	up
EVM0030315	0.00566	0.045907	4.4	2.1375	up	lignin
EVM0030390	0.00566	0.045907	4.4	2.1375	up
EVM0030422	0.00566	0.045907	4.4	2.1375	up
EVM0030622	0.00105	0.0181095	4.4	2.1375	up
EVM0030715	0.00199	0.0240288	4.4	2.1375	up
EVM0030728	0.00566	0.045907	4.4	2.1375	up
EVM0030918	0.00566	0.045907	4.4	2.1375	up
EVM0031412	0.00566	0.045907	4.4	2.1375	up
EVM0031625	0.00566	0.045907	4.4	2.1375	up
EVM0031672	0.00566	0.045907	4.4	2.1375	up
EVM0031911	0.00566	0.045907	4.4	2.1375	up
EVM0032007	0.00566	0.045907	4.4	2.1375	up
EVM0032442	0.00199	0.0240288	4.4	2.1375	up
EVM0032518	0.00566	0.045907	4.4	2.1375	up	lignin
EVM0032585	0.00566	0.045907	4.4	2.1375	up
EVM0032918	0.00566	0.045907	4.4	2.1375	up
EVM0033004	0.00376	0.0369432	4.4	2.1375	up
EVM0033328	0.00199	0.0240288	4.4	2.1375	up
EVM0033796	0.00036	0.0095705	4.4	2.1375	up
EVM0034346	0.00566	0.045907	4.4	2.1375	up
EVM0034418	0.00135	0.0187938	4.4	2.1375	up
EVM0035013	3.72e-05	0.00296435	4.4	2.1375	up
EVM0035071	7.54e-05	0.00426429	4.4	2.1375	up
EVM0035369	0.00036	0.0095705	4.4	2.1375	up
EVM0035600	0.00566	0.045907	4.4	2.1375	up
EVM0035754	3.77e-06	0.000756501	4.4	2.1375	up
EVM0036139	0.00036	0.0095705	4.4	2.1375	up
EVM0036184	0.00566	0.045907	4.4	2.1375	up
EVM0036478	7.54e-05	0.00426429	4.4	2.1375	up
EVM0036687	0.00566	0.045907	4.4	2.1375	up
EVM0036879	0.00566	0.045907	4.4	2.1375	up
EVM0037125	0.00566	0.045907	4.4	2.1375	up
EVM0037503	0.00566	0.045907	4.4	2.1375	up
EVM0037900	3.77e-06	0.000756501	4.4	2.1375	up	lignin
EVM0038088	0.00036	0.0095705	4.4	2.1375	up
EVM0038120	0.00036	0.0095705	4.4	2.1375	up
EVM0038315	0.00566	0.045907	4.4	2.1375	up
EVM0039064	0.00566	0.045907	4.4	2.1375	up
EVM0039220	0.00566	0.045907	4.4	2.1375	up
EVM0039293	0.00566	0.045907	4.4	2.1375	up
EVM0039314	0.00566	0.045907	4.4	2.1375	up
EVM0039518	0.00135	0.0187938	4.4	2.1375	up
EVM0039650	0.00566	0.045907	4.4	2.1375	up	lignin
EVM0040030	0.00566	0.045907	4.4	2.1375	up
EVM0040520	0.00566	0.045907	4.4	2.1375	up
EVM0040722	3.77e-06	0.000756501	4.4	2.1375	up
EVM0040767	0.00135	0.0187938	4.4	2.1375	up
EVM0040836	0.00036	0.0095705	4.4	2.1375	up
EVM0041007	0.00566	0.045907	4.4	2.1375	up
EVM0041277	0.00566	0.045907	4.4	2.1375	up
EVM0041443	1.19e-05	0.00155213	4.4	2.1375	up
EVM0041529	0.000954	0.0168721	4.4	2.1375	up
EVM0041716	0.00036	0.0095705	4.4	2.1375	up
EVM0041809	0.00199	0.0240288	4.4	2.1375	up
EVM0042084	0.00036	0.0095705	4.4	2.1375	up
EVM0042170	0.00036	0.0095705	4.4	2.1375	up
EVM0042474	0.00566	0.045907	4.4	2.1375	up
EVM0042547	0.00566	0.045907	4.4	2.1375	up
EVM0001969	4.83e-06	0.000868942	4.4	2.1375	up
EVM0001994	0.0013	0.0187938	4.4	2.1375	up
EVM0004033	0.000394	0.0102141	4.4	2.1375	up
EVM0008094	0.000757	0.0150272	4.4	2.1375	up
EVM0015581	0.000394	0.0102141	4.4	2.1375	up
EVM0015750	0.00322	0.0326363	4.4	2.1375	up
EVM0018687	7.34e-05	0.0042082	4.4	2.1375	up
EVM0020758	0.000757	0.0150272	4.4	2.1375	up
EVM0026248	0.000757	0.0150272	4.4	2.1375	up
EVM0026774	4.83e-06	0.000868942	4.4	2.1375	up
EVM0030188	0.000757	0.0150272	4.4	2.1375	up
EVM0035622	0.00038	0.00992518	4.4	2.1375	up
EVM0010777	0.00323	0.0326742	0.227586	-2.13551	down
EVM0014955	0.000675	0.0145372	0.227586	-2.13551	down
EVM0030078	0.00323	0.0326742	0.227586	-2.13551	down
EVM0032656	0.0021	0.0248722	0.227586	-2.13551	down
EVM0018158	5.43e-05	0.00375276	4.36207	2.12501	up
EVM0006410	6.15e-05	0.00375276	0.231579	-2.11042	down
EVM0020447	6.15e-05	0.00375276	0.231579	-2.11042	down
EVM0021165	0.000607	0.013476	0.231579	-2.11042	down
EVM0022208	6.15e-05	0.00375276	0.231579	-2.11042	down
EVM0024663	6.15e-05	0.00375276	0.231579	-2.11042	down
EVM0035806	6.15e-05	0.00375276	0.231579	-2.11042	down
EVM0038725	6.15e-05	0.00375276	0.231579	-2.11042	down
EVM0038933	6.15e-05	0.00375276	0.231579	-2.11042	down
EVM0041934	6.15e-05	0.00375276	0.231579	-2.11042	down
EVM0041904	0.000345	0.0095705	4.2625	2.0917	up
EVM0024963	0.00615	0.0481231	0.235714	-2.08489	down
EVM0039192	0.000112	0.00494703	0.237838	-2.07195	down
EVM0031867	6.22e-05	0.00376247	4.2	2.07039	up
EVM0036233	0.000103	0.00494703	4.2	2.07039	up
EVM0000337	0.000129	0.005289	4.18	2.0635	up
EVM0005853	0.00476	0.0428729	4.18	2.0635	up
EVM0009049	0.00333	0.0336043	4.18	2.0635	up
EVM0014459	0.000991	0.0173354	4.18	2.0635	up
EVM0019457	0.00272	0.0302901	4.18	2.0635	up
EVM0019961	0.000919	0.01642	4.15556	2.05504	up
EVM0021668	0.000376	0.00985772	4.15556	2.05504	up
EVM0034061	5.11e-05	0.00366462	4.15556	2.05504	up
EVM0041728	0.000215	0.00709942	4.15556	2.05504	up
EVM0002800	0.000265	0.00821736	4.125	2.04439	up
EVM0003511	0.000265	0.00821736	4.125	2.04439	up
EVM0004762	0.000895	0.0160462	4.125	2.04439	up
EVM0016167	0.000515	0.0120219	4.125	2.04439	up
EVM0023264	0.000265	0.00821736	4.125	2.04439	up
EVM0026296	4.17e-05	0.00321121	4.125	2.04439	up
EVM0030327	0.000895	0.0160462	4.125	2.04439	up
EVM0032981	0.000895	0.0160462	4.125	2.04439	up
EVM0033836	0.000895	0.0160462	4.125	2.04439	up
EVM0040909	0.000895	0.0160462	4.125	2.04439	up
EVM0001507	0.00036	0.0095705	0.244444	-2.03242	down
EVM0002053	0.00036	0.0095705	0.244444	-2.03242	down
EVM0012550	0.00036	0.0095705	0.244444	-2.03242	down
EVM0023774	0.00036	0.0095705	0.244444	-2.03242	down
EVM0024458	0.00036	0.0095705	0.244444	-2.03242	down
EVM0028286	0.00036	0.0095705	0.244444	-2.03242	down
EVM0030506	0.00036	0.0095705	0.244444	-2.03242	down
EVM0031664	6.48e-06	0.000994346	0.244444	-2.03242	down
EVM0034085	0.000596	0.0133597	0.244444	-2.03242	down
EVM0034608	0.00036	0.0095705	0.244444	-2.03242	down
EVM0036188	0.00036	0.0095705	0.244444	-2.03242	down
EVM0037573	0.00036	0.0095705	0.244444	-2.03242	down
EVM0038517	2.7e-06	0.000647659	0.244444	-2.03242	down
EVM0002112	0.00176	0.0219542	4.08571	2.03059	up
EVM0002345	0.000463	0.0111892	4.08571	2.03059	up
EVM0005479	0.000463	0.0111892	4.08571	2.03059	up
EVM0013812	0.000178	0.00617057	4.08571	2.03059	up
EVM0017144	0.00433	0.0398777	4.08571	2.03059	up
EVM0027119	0.000178	0.00617057	4.08571	2.03059	up
EVM0031678	0.000463	0.0111892	4.08571	2.03059	up
EVM0035060	0.00288	0.0315107	4.08571	2.03059	up
EVM0020582	3.49e-06	0.000756501	4.07	2.02503	up
EVM0017294	0.00155	0.0198936	4.06154	2.02203	up
EVM0014827	1.41e-05	0.00174114	4.03333	2.01197	up
EVM0015286	0.000123	0.0050729	4.03333	2.01197	up
EVM0004367	0.000284	0.00866491	4	2	up
EVM0040993	0.003	0.0320514	0.25	-2	down
EVM0009640	0.000573	0.0129555	0.251429	-1.99178	down
EVM0028585	0.00618	0.0482913	0.251429	-1.99178	down	lignin
EVM0002143	0.000117	0.00494703	3.96	1.9855	up
EVM0003180	0.000117	0.00494703	3.96	1.9855	up
EVM0004857	0.000117	0.00494703	3.96	1.9855	up
EVM0006796	0.000117	0.00494703	3.96	1.9855	up
EVM0008041	0.000117	0.00494703	3.96	1.9855	up
EVM0009447	0.00619	0.0482913	3.96	1.9855	up
EVM0009448	0.000831	0.0153124	3.96	1.9855	up
EVM0011555	0.00275	0.0304617	3.96	1.9855	up
EVM0012185	0.00275	0.0304617	3.96	1.9855	up
EVM0012548	0.00275	0.0304617	3.96	1.9855	up
EVM0013970	0.00275	0.0304617	3.96	1.9855	up
EVM0014597	0.000117	0.00494703	3.96	1.9855	up
EVM0014864	0.000831	0.0153124	3.96	1.9855	up
EVM0015070	0.00056	0.0127899	3.96	1.9855	up
EVM0018088	0.000117	0.00494703	3.96	1.9855	up
EVM0018208	0.000117	0.00494703	3.96	1.9855	up
EVM0023078	0.000831	0.0153124	3.96	1.9855	up
EVM0024005	0.00619	0.0482913	3.96	1.9855	up
EVM0024206	0.000831	0.0153124	3.96	1.9855	up
EVM0024796	0.000117	0.00494703	3.96	1.9855	up
EVM0025519	0.000117	0.00494703	3.96	1.9855	up
EVM0028457	0.000117	0.00494703	3.96	1.9855	up
EVM0030661	0.00275	0.0304617	3.96	1.9855	up
EVM0032973	0.000117	0.00494703	3.96	1.9855	up
EVM0033927	0.00275	0.0304617	3.96	1.9855	up	lignin
EVM0034429	0.000117	0.00494703	3.96	1.9855	up
EVM0038503	5.76e-05	0.00375276	3.96	1.9855	up
EVM0040076	0.000831	0.0153124	3.96	1.9855	up
EVM0040454	0.00619	0.0482913	3.96	1.9855	up
EVM0040629	0.00275	0.0304617	3.96	1.9855	up
EVM0042420	0.000357	0.0095705	3.96	1.9855	up
EVM0023828	4.83e-07	0.000209994	3.92857	1.974	up
EVM0001927	0.000937	0.0166136	3.91111	1.96758	up
EVM0007315	0.00016	0.00568831	3.91111	1.96758	up
EVM0024787	6.84e-05	0.00397616	3.91111	1.96758	up
EVM0029261	0.00207	0.0246428	3.91111	1.96758	up
EVM0039936	2.35e-05	0.00214134	3.91111	1.96758	up	lignin
EVM0002153	0.00497	0.0443188	0.255814	-1.96683	down
EVM0004277	8.87e-05	0.00451483	3.89231	1.96063	up
EVM0031912	8.89e-06	0.00122056	3.88235	1.95693	up
EVM0002961	0.0014	0.0187938	0.258824	-1.94996	down
EVM0005322	0.0014	0.0187938	0.258824	-1.94996	down
EVM0005686	0.0014	0.0187938	0.258824	-1.94996	down
EVM0006638	0.0014	0.0187938	0.258824	-1.94996	down
EVM0007039	0.0014	0.0187938	0.258824	-1.94996	down
EVM0007726	0.0014	0.0187938	0.258824	-1.94996	down
EVM0014208	0.0014	0.0187938	0.258824	-1.94996	down
EVM0015914	0.0014	0.0187938	0.258824	-1.94996	down
EVM0016822	0.0014	0.0187938	0.258824	-1.94996	down
EVM0025692	0.0014	0.0187938	0.258824	-1.94996	down
EVM0026946	0.0014	0.0187938	0.258824	-1.94996	down
EVM0027202	0.0014	0.0187938	0.258824	-1.94996	down
EVM0031865	0.0014	0.0187938	0.258824	-1.94996	down
EVM0035991	0.0014	0.0187938	0.258824	-1.94996	down
EVM0038688	0.0014	0.0187938	0.258824	-1.94996	down
EVM0007297	0.000644	0.0140877	3.85	1.94486	up
EVM0014813	0.000469	0.0112114	3.85	1.94486	up
EVM0033754	0.00218	0.0256741	3.85	1.94486	up
EVM0000227	0.00315	0.0320514	3.85	1.94486	up
EVM0001267	0.00315	0.0320514	3.85	1.94486	up
EVM0003235	0.00315	0.0320514	3.85	1.94486	up
EVM0004138	0.00315	0.0320514	3.85	1.94486	up
EVM0004588	0.00315	0.0320514	3.85	1.94486	up
EVM0004974	0.00315	0.0320514	3.85	1.94486	up
EVM0007325	0.00315	0.0320514	3.85	1.94486	up
EVM0008522	0.00315	0.0320514	3.85	1.94486	up
EVM0008634	0.00315	0.0320514	3.85	1.94486	up
EVM0009057	0.000693	0.014833	3.85	1.94486	up
EVM0011406	0.00315	0.0320514	3.85	1.94486	up
EVM0011599	0.00315	0.0320514	3.85	1.94486	up
EVM0011852	0.00315	0.0320514	3.85	1.94486	up
EVM0012193	0.00315	0.0320514	3.85	1.94486	up
EVM0013020	0.00315	0.0320514	3.85	1.94486	up
EVM0013894	0.00315	0.0320514	3.85	1.94486	up
EVM0014336	0.00315	0.0320514	3.85	1.94486	up
EVM0014743	0.00315	0.0320514	3.85	1.94486	up
EVM0017549	0.00315	0.0320514	3.85	1.94486	up
EVM0017753	0.00315	0.0320514	3.85	1.94486	up
EVM0017849	0.00315	0.0320514	3.85	1.94486	up
EVM0018138	0.00315	0.0320514	3.85	1.94486	up
EVM0018229	0.00315	0.0320514	3.85	1.94486	up
EVM0018629	0.00315	0.0320514	3.85	1.94486	up
EVM0021118	0.00315	0.0320514	3.85	1.94486	up
EVM0021265	0.00315	0.0320514	3.85	1.94486	up
EVM0021532	0.00315	0.0320514	3.85	1.94486	up
EVM0022732	0.00315	0.0320514	3.85	1.94486	up
EVM0022878	0.00315	0.0320514	3.85	1.94486	up
EVM0023361	0.00315	0.0320514	3.85	1.94486	up
EVM0024205	0.00315	0.0320514	3.85	1.94486	up
EVM0025577	0.00315	0.0320514	3.85	1.94486	up
EVM0025747	0.00315	0.0320514	3.85	1.94486	up
EVM0025852	0.00315	0.0320514	3.85	1.94486	up
EVM0026646	0.00315	0.0320514	3.85	1.94486	up
EVM0027146	0.00315	0.0320514	3.85	1.94486	up
EVM0027557	0.00315	0.0320514	3.85	1.94486	up
EVM0028348	0.00315	0.0320514	3.85	1.94486	up
EVM0028368	0.00207	0.0246428	3.85	1.94486	up
EVM0029123	0.00315	0.0320514	3.85	1.94486	up
EVM0029609	0.00315	0.0320514	3.85	1.94486	up
EVM0030025	0.00315	0.0320514	3.85	1.94486	up
EVM0030466	0.000331	0.0095705	3.85	1.94486	up
EVM0031064	0.00315	0.0320514	3.85	1.94486	up
EVM0031755	0.00315	0.0320514	3.85	1.94486	up
EVM0033013	0.00315	0.0320514	3.85	1.94486	up
EVM0033858	0.00315	0.0320514	3.85	1.94486	up
EVM0033939	0.00315	0.0320514	3.85	1.94486	up
EVM0034707	0.00315	0.0320514	3.85	1.94486	up
EVM0034710	0.00315	0.0320514	3.85	1.94486	up
EVM0035233	0.00451	0.0412985	3.85	1.94486	up
EVM0035558	0.00315	0.0320514	3.85	1.94486	up
EVM0037265	0.00315	0.0320514	3.85	1.94486	up
EVM0037769	0.00315	0.0320514	3.85	1.94486	up
EVM0038691	0.00315	0.0320514	3.85	1.94486	up
EVM0038780	0.00315	0.0320514	3.85	1.94486	up
EVM0039200	0.00315	0.0320514	3.85	1.94486	up
EVM0039493	0.00315	0.0320514	3.85	1.94486	up
EVM0042176	0.00315	0.0320514	3.85	1.94486	up
EVM0036146	2.69e-06	0.000647659	0.261905	-1.93289	down
EVM0021861	2.57e-05	0.00229202	3.8	1.926	up
EVM0001287	0.00626	0.0487281	0.264	-1.92139	down
EVM0004025	0.00113	0.0187938	3.77143	1.91511	up
EVM0006790	0.00225	0.026014	3.77143	1.91511	up
EVM0008128	0.00225	0.026014	3.77143	1.91511	up
EVM0013196	0.00388	0.0373831	3.77143	1.91511	up
EVM0014516	0.00604	0.0474403	3.77143	1.91511	up
EVM0016679	0.00604	0.0474403	3.77143	1.91511	up
EVM0026313	0.00113	0.0187938	3.77143	1.91511	up
EVM0029906	0.00388	0.0373831	3.77143	1.91511	up
EVM0003252	0.000338	0.0095705	3.74	1.90304	up
EVM0020249	3.48e-05	0.00285922	3.74	1.90304	up
EVM0021457	0.000338	0.0095705	3.74	1.90304	up
EVM0041657	8.62e-05	0.00441992	3.74	1.90304	up
EVM0021205	0.00525	0.0458036	3.72308	1.8965	up
EVM0030040	6.62e-05	0.00393072	3.72308	1.8965	up
EVM0041685	0.000168	0.00590234	3.72308	1.8965	up
EVM0022024	0.00181	0.0224171	3.7125	1.89239	up
EVM0013497	0.00143	0.0187938	0.269388	-1.89224	down
EVM0041719	0.000127	0.00521725	0.269388	-1.89224	down
EVM0022904	3.53e-05	0.00287456	3.696	1.88596	up
EVM0005672	2.33e-05	0.00213267	3.66667	1.87447	up
EVM0008313	2.33e-05	0.00213267	3.66667	1.87447	up
EVM0009196	0.000259	0.00814017	3.66667	1.87447	up
EVM0010224	2.33e-05	0.00213267	3.66667	1.87447	up
EVM0011100	0.00581	0.0460148	3.66667	1.87447	up
EVM0012049	4.9e-05	0.003588	3.66667	1.87447	up
EVM0014905	0.00289	0.0315107	3.66667	1.87447	up
EVM0018289	0.0011	0.0187702	3.66667	1.87447	up
EVM0019626	0.000259	0.00814017	3.66667	1.87447	up
EVM0021748	0.00581	0.0460148	3.66667	1.87447	up
EVM0022669	2.33e-05	0.00213267	3.66667	1.87447	up
EVM0024875	0.00289	0.0315107	3.66667	1.87447	up
EVM0030146	0.00581	0.0460148	3.66667	1.87447	up
EVM0035168	0.00581	0.0460148	3.66667	1.87447	up
EVM0038188	2.33e-05	0.00213267	3.66667	1.87447	up
EVM0039126	0.000259	0.00814017	3.66667	1.87447	up
EVM0039502	0.000259	0.00814017	3.66667	1.87447	up
EVM0040678	0.0011	0.0187702	3.66667	1.87447	up
EVM0005726	0.00581	0.0460148	3.66667	1.87447	up
EVM0011188	0.000838	0.0153124	3.66667	1.87447	up
EVM0016183	0.00217	0.0255852	3.66667	1.87447	up
EVM0029915	4.25e-06	0.000828909	3.66667	1.87447	up
EVM0034082	0.00315	0.0320514	3.66667	1.87447	up
EVM0037843	0.0014	0.0187938	3.66667	1.87447	up
EVM0036386	5.63e-07	0.000234985	0.275	-1.8625	down
EVM0001719	0.00418	0.0387012	0.275	-1.8625	down
EVM0014477	0.00418	0.0387012	0.275	-1.8625	down
EVM0015027	0.00292	0.0317383	0.275	-1.8625	down
EVM0020094	0.00418	0.0387012	0.275	-1.8625	down
EVM0020753	0.00418	0.0387012	0.275	-1.8625	down
EVM0021020	1.57e-07	0.000124441	0.275	-1.8625	down
EVM0021653	0.00418	0.0387012	0.275	-1.8625	down
EVM0026298	0.00418	0.0387012	0.275	-1.8625	down
EVM0027927	0.00418	0.0387012	0.275	-1.8625	down
EVM0030095	0.00418	0.0387012	0.275	-1.8625	down
EVM0035527	0.00418	0.0387012	0.275	-1.8625	down
EVM0038499	0.00418	0.0387012	0.275	-1.8625	down
EVM0039274	0.00418	0.0387012	0.275	-1.8625	down
EVM0039690	0.00418	0.0387012	0.275	-1.8625	down
EVM0039723	0.00418	0.0387012	0.275	-1.8625	down
EVM0042241	0.0014	0.0187938	0.275	-1.8625	down
EVM0042469	0.00418	0.0387012	0.275	-1.8625	down
EVM0038930	0.00019	0.00650018	3.63478	1.86187	up
EVM0025433	0.000114	0.00494703	3.63	1.85997	up
EVM0002018	0.00226	0.0261151	3.61429	1.85371	up
EVM0018436	0.000813	0.0153124	3.61429	1.85371	up
EVM0022682	1.36e-05	0.0016894	3.61429	1.85371	up
EVM0025096	0.00103	0.0177939	3.61429	1.85371	up
EVM0006668	0.00018	0.00621924	3.6	1.848	up
EVM0022700	9.13e-05	0.00460316	3.6	1.848	up
EVM0025507	0.00018	0.00621924	3.6	1.848	up
EVM0009072	0.00283	0.0311166	3.58947	1.84377	up
EVM0041291	4.8e-05	0.00355957	3.58519	1.84205	up
EVM0008358	0.000859	0.0154805	3.575	1.83794	up
EVM0013217	0.00452	0.0413175	3.575	1.83794	up
EVM0025913	0.000546	0.0126185	3.575	1.83794	up
EVM0026482	0.00452	0.0413175	3.575	1.83794	up
EVM0027212	0.00168	0.021339	3.575	1.83794	up
EVM0025007	0.00309	0.0320514	0.280851	-1.83212	down
EVM0041990	0.00113	0.0187938	3.55385	1.82938	up
EVM0007236	0.004	0.0382566	0.282051	-1.82597	down
EVM0021896	0.00172	0.0215843	0.283871	-1.81669	down
EVM0001586	0.0014	0.0187938	3.52	1.81558	up
EVM0003356	0.0014	0.0187938	3.52	1.81558	up
EVM0005326	0.0014	0.0187938	3.52	1.81558	up
EVM0006062	0.00525	0.0458036	3.52	1.81558	up
EVM0007226	0.0014	0.0187938	3.52	1.81558	up
EVM0008410	0.0014	0.0187938	3.52	1.81558	up
EVM0012816	0.00525	0.0458036	3.52	1.81558	up
EVM0015158	0.0014	0.0187938	3.52	1.81558	up
EVM0016635	0.0014	0.0187938	3.52	1.81558	up
EVM0020695	0.00525	0.0458036	3.52	1.81558	up
EVM0020826	0.0014	0.0187938	3.52	1.81558	up
EVM0021883	0.0014	0.0187938	3.52	1.81558	up
EVM0022032	0.0014	0.0187938	3.52	1.81558	up
EVM0022191	0.0014	0.0187938	3.52	1.81558	up
EVM0025338	0.000512	0.0119921	3.52	1.81558	up
EVM0025538	0.0014	0.0187938	3.52	1.81558	up
EVM0026006	0.0014	0.0187938	3.52	1.81558	up
EVM0028834	0.0014	0.0187938	3.52	1.81558	up
EVM0029317	0.0014	0.0187938	3.52	1.81558	up
EVM0030375	0.0014	0.0187938	3.52	1.81558	up
EVM0034169	0.000512	0.0119921	3.52	1.81558	up
EVM0035605	0.0014	0.0187938	3.52	1.81558	up
EVM0036151	0.0014	0.0187938	3.52	1.81558	up
EVM0037212	0.00525	0.0458036	3.52	1.81558	up
EVM0037792	0.0014	0.0187938	3.52	1.81558	up
EVM0038475	0.0014	0.0187938	3.52	1.81558	up
EVM0039712	0.0014	0.0187938	3.52	1.81558	up
EVM0040749	0.00525	0.0458036	3.52	1.81558	up
EVM0041197	0.0014	0.0187938	3.52	1.81558	up
EVM0042325	0.00525	0.0458036	3.52	1.81558	up
EVM0009526	1.63e-05	0.00194331	3.52	1.81558	up
EVM0013346	7.85e-05	0.0043213	3.52	1.81558	up
EVM0012086	0.000385	0.0100307	3.49412	1.80493	up
EVM0012030	0.000351	0.0095705	0.286957	-1.8011	down
EVM0011250	0.000981	0.0171924	3.48333	1.80047	up
EVM0024330	0.000448	0.0111892	3.48333	1.80047	up
EVM0027302	0.000161	0.00571413	3.48333	1.80047	up
EVM0037777	8.49e-05	0.00437476	3.48333	1.80047	up
EVM0038476	5.12e-07	0.00021806	3.48333	1.80047	up
EVM0031098	0.00085	0.0153714	3.47907	1.7987	up
EVM0012580	0.0011	0.0187702	3.45714	1.78958	up
EVM0017384	0.00033	0.0095705	3.45714	1.78958	up
EVM0021038	5.22e-05	0.00369983	3.45714	1.78958	up
EVM0028312	0.000637	0.0139932	3.45714	1.78958	up
EVM0036806	5.22e-05	0.00369983	3.45714	1.78958	up
EVM0041978	0.000773	0.0150272	3.45714	1.78958	up
EVM0018099	8.73e-06	0.00120653	0.289474	-1.7885	down
EVM0003463	1.75e-05	0.00194331	3.44865	1.78603	up
EVM0041082	0.00215	0.0254068	3.44348	1.78387	up
EVM0037060	0.000369	0.00978483	0.290566	-1.78306	down
EVM0014463	0.000303	0.00913773	3.4375	1.78136	up
EVM0017808	0.00116	0.0187938	3.42222	1.77493	up
EVM0021722	0.000109	0.00494703	3.42222	1.77493	up
EVM0032935	0.00202	0.0242272	3.42222	1.77493	up
EVM0036279	9.73e-05	0.00481174	0.293333	-1.76939	down
EVM0007792	0.0013	0.0187938	3.4	1.76553	up
EVM0011579	0.00577	0.045907	3.4	1.76553	up
EVM0004127	0.00156	0.0199973	3.39167	1.76199	up
EVM0035811	0.000166	0.00586168	3.39167	1.76199	up
EVM0019160	0.00108	0.0185808	3.38462	1.75899	up
EVM0025099	0.00327	0.0330308	3.37333	1.75417	up
EVM0023126	0.000551	0.0127059	0.297297	-1.75002	down
EVM0015433	0.00337	0.033926	3.35238	1.74519	up
EVM0011394	4.84e-05	0.0035639	3.33793	1.73895	up
EVM0013012	1.05e-07	9.13e-05	0.3	-1.73697	down
EVM0026967	2.57e-05	0.00229202	0.3	-1.73697	down
EVM0031988	2.57e-05	0.00229202	0.3	-1.73697	down
EVM0036745	1.05e-07	9.13e-05	0.3	-1.73697	down	lignin
EVM0038991	1.05e-07	9.13e-05	0.3	-1.73697	down
EVM0030846	2.13e-07	0.000133193	3.32444	1.73311	up
EVM0035542	0.000155	0.0055579	0.301961	-1.72757	down
EVM0004103	0.000824	0.0153124	0.3025	-1.72499	down
EVM0001553	0.000269	0.00831668	3.3	1.72247	up
EVM0002943	0.000467	0.0111892	3.3	1.72247	up
EVM0004460	0.00596	0.0469888	3.3	1.72247	up
EVM0006718	0.000467	0.0111892	3.3	1.72247	up
EVM0012118	0.00224	0.0259559	3.3	1.72247	up
EVM0013634	0.000467	0.0111892	3.3	1.72247	up
EVM0015529	0.00224	0.0259559	3.3	1.72247	up
EVM0016218	0.000467	0.0111892	3.3	1.72247	up
EVM0016543	0.000467	0.0111892	3.3	1.72247	up
EVM0017378	0.0032	0.0324494	3.3	1.72247	up
EVM0017709	0.00224	0.0259559	3.3	1.72247	up
EVM0018790	0.000467	0.0111892	3.3	1.72247	up
EVM0019576	0.000467	0.0111892	3.3	1.72247	up
EVM0019858	0.000467	0.0111892	3.3	1.72247	up
EVM0020655	0.00224	0.0259559	3.3	1.72247	up
EVM0020902	0.00224	0.0259559	3.3	1.72247	up
EVM0021271	0.00224	0.0259559	3.3	1.72247	up
EVM0021470	0.00224	0.0259559	3.3	1.72247	up	lignin
EVM0021830	0.000737	0.0150272	3.3	1.72247	up
EVM0023775	0.00596	0.0469888	3.3	1.72247	up
EVM0023977	4.6e-05	0.00344077	3.3	1.72247	up
EVM0024310	0.000467	0.0111892	3.3	1.72247	up
EVM0025287	0.00596	0.0469888	3.3	1.72247	up
EVM0025327	0.00224	0.0259559	3.3	1.72247	up
EVM0025998	0.00596	0.0469888	3.3	1.72247	up
EVM0029640	0.00132	0.0187938	3.3	1.72247	up
EVM0031411	0.000467	0.0111892	3.3	1.72247	up
EVM0032126	0.000467	0.0111892	3.3	1.72247	up
EVM0033626	0.000467	0.0111892	3.3	1.72247	up
EVM0035877	0.00224	0.0259559	3.3	1.72247	up
EVM0037192	0.00224	0.0259559	3.3	1.72247	up
EVM0037546	0.00224	0.0259559	3.3	1.72247	up
EVM0038111	0.000467	0.0111892	3.3	1.72247	up
EVM0041996	4.05e-06	0.000804947	3.3	1.72247	up
EVM0002821	0.000929	0.016528	3.3	1.72247	up
EVM0010632	0.00384	0.0373251	3.3	1.72247	up
EVM0012660	0.00207	0.0246428	3.3	1.72247	up
EVM0014210	0.000929	0.016528	3.3	1.72247	up
EVM0025303	0.00626	0.0487281	3.3	1.72247	up
EVM0026258	5.77e-05	0.00375276	3.3	1.72247	up
EVM0031997	0.00207	0.0246428	3.3	1.72247	up
EVM0032327	0.000311	0.00923223	3.3	1.72247	up
EVM0034694	2.24e-06	0.000591729	3.3	1.72247	up
EVM0024027	0.00524	0.0458036	0.303448	-1.72048	down
EVM0009596	0.000117	0.00494703	0.305556	-1.71049	down
EVM0028273	5.23e-05	0.00369983	3.26857	1.70866	up
EVM0035391	5.56e-08	7.79e-05	0.306977	-1.7038	down
EVM0012244	1.93e-05	0.00194331	0.309859	-1.69032	down
EVM0014694	0.000933	0.0165709	3.21538	1.68499	up
EVM0034430	0.00133	0.0187938	3.21538	1.68499	up
EVM0001343	0.000789	0.0151339	3.2	1.67807	up
EVM0002208	0.00205	0.0245306	3.2	1.67807	up
EVM0007725	7.62e-05	0.0042863	3.2	1.67807	up
EVM0021977	8e-06	0.00112048	0.314286	-1.66985	down
EVM0023460	8e-06	0.00112048	0.314286	-1.66985	down
EVM0026590	8e-06	0.00112048	0.314286	-1.66985	down
EVM0035588	8e-06	0.00112048	0.314286	-1.66985	down
EVM0037820	0.00394	0.0378041	0.314286	-1.66985	down
EVM0040132	0.00394	0.0378041	0.314286	-1.66985	down
EVM0041424	8e-06	0.00112048	0.314286	-1.66985	down
EVM0008523	0.00144	0.0187938	0.314286	-1.66985	down	lignin
EVM0015769	5.46e-05	0.00375276	3.17778	1.66802	up
EVM0016913	0.000684	0.0147007	3.17778	1.66802	up
EVM0017604	0.00457	0.0416833	3.17778	1.66802	up
EVM0032937	5.46e-05	0.00375276	3.17778	1.66802	up
EVM0039505	3.54e-06	0.000756501	0.317308	-1.65605	down
EVM0000631	0.00246	0.0278858	3.14286	1.65208	up
EVM0002356	0.00073	0.0150272	3.14286	1.65208	up
EVM0009961	0.00073	0.0150272	3.14286	1.65208	up
EVM0011751	0.0001	0.00481963	3.14286	1.65208	up
EVM0017479	0.00073	0.0150272	3.14286	1.65208	up
EVM0020849	0.0001	0.00481963	3.14286	1.65208	up
EVM0024342	0.000159	0.00567209	3.14286	1.65208	up
EVM0024795	0.00562	0.045907	3.14286	1.65208	up
EVM0024952	0.00073	0.0150272	3.14286	1.65208	up
EVM0029162	0.00073	0.0150272	3.14286	1.65208	up
EVM0032465	0.00246	0.0278858	3.14286	1.65208	up
EVM0033552	0.0001	0.00481963	3.14286	1.65208	up
EVM0034536	0.0001	0.00481963	3.14286	1.65208	up
EVM0034571	0.00073	0.0150272	3.14286	1.65208	up
EVM0037908	0.00073	0.0150272	3.14286	1.65208	up
EVM0041476	0.0001	0.00481963	3.14286	1.65208	up
EVM0042603	0.0001	0.00481963	3.14286	1.65208	up
EVM0004163	0.00014	0.00531811	3.135	1.64847	up
EVM0022714	0.000558	0.0127899	3.12258	1.64274	up
EVM0001514	0.000756	0.0150272	3.11667	1.64	up
EVM0004880	0.000429	0.0109716	3.11667	1.64	up
EVM0007462	0.000756	0.0150272	3.11667	1.64	up
EVM0013790	1.36e-05	0.0016894	3.10588	1.635	up
EVM0006616	0.00132	0.0187938	0.323529	-1.62803	down
EVM0014628	0.000135	0.00531811	3.08	1.62293	up
EVM0019159	0.000543	0.012563	3.08	1.62293	up
EVM0007092	0.00313	0.0320514	3.08	1.62293	up
EVM0029968	0.000995	0.0173472	3.08	1.62293	up
EVM0031538	0.000995	0.0173472	3.08	1.62293	up
EVM0006164	0.000414	0.0106401	3.08	1.62293	up
EVM0005649	0.00196	0.023906	0.325926	-1.61738	down
EVM0025371	4.75e-05	0.00354028	0.325926	-1.61738	down
EVM0036204	2.69e-05	0.00234885	0.325926	-1.61738	down
EVM0020647	0.00394	0.0378041	3.05556	1.61143	up
EVM0035976	7.54e-05	0.00426429	3.05556	1.61143	up
EVM0022436	0.0024	0.0273542	0.32766	-1.60973	down
EVM0030770	0.00039	0.0101483	3.04615	1.60699	up
EVM0012695	0.00317	0.0322234	3.0381	1.60317	up
EVM0042356	5.44e-06	0.000877126	3.03448	1.60145	up
EVM0010665	0.000119	0.00494703	0.33	-1.59946	down
EVM0018454	0.000119	0.00494703	0.33	-1.59946	down
EVM0019552	0.000119	0.00494703	0.33	-1.59946	down
EVM0024836	0.000119	0.00494703	0.33	-1.59946	down
EVM0025191	0.000119	0.00494703	0.33	-1.59946	down
EVM0030628	0.000119	0.00494703	0.33	-1.59946	down
EVM0031174	0.000119	0.00494703	0.33	-1.59946	down
EVM0031586	0.000119	0.00494703	0.33	-1.59946	down
EVM0004775	0.000774	0.0150272	3.025	1.59694	up
EVM0006595	0.00222	0.0259559	3.025	1.59694	up
EVM0039042	0.00222	0.0259559	3.025	1.59694	up
EVM0014253	0.00388	0.0373831	3.0186	1.59388	up
EVM0003928	4.1e-05	0.003169	3.01053	1.59002	up
EVM0027625	3.88e-07	0.000178294	3.00488	1.58731	up
EVM0005438	0.00315	0.0320514	3	1.58496	up
EVM0015387	0.00315	0.0320514	3	1.58496	up
EVM0020910	0.00116	0.0187938	3	1.58496	up
EVM0028326	0.00461	0.0418834	3	1.58496	up
EVM0007295	0.000293	0.00890046	2.992	1.58111	up
EVM0027617	0.000563	0.0127987	2.992	1.58111	up
EVM0016469	0.00317	0.0322234	2.98571	1.57808	up
EVM0034397	3.54e-05	0.00287456	2.98571	1.57808	up
EVM0016457	1.25e-05	0.00160038	2.98065	1.57562	up
EVM0028337	0.00407	0.0387012	0.335593	-1.57521	down
EVM0040932	0.00639	0.049099	2.97647	1.5736	up
EVM0023398	0.00607	0.0476579	2.96522	1.56814	up
EVM0016676	0.000224	0.00736166	0.337333	-1.56775	down
EVM0020209	6.8e-05	0.00396394	2.95429	1.56281	up
EVM0011138	0.000264	0.00821736	2.95263	1.562	up
EVM0034042	0.00289	0.0315107	2.95122	1.56131	up
EVM0005054	0.00418	0.0387012	2.93333	1.55254	up
EVM0005799	1.75e-05	0.00194331	2.93333	1.55254	up
EVM0007744	0.00418	0.0387012	2.93333	1.55254	up	lignin
EVM0007945	0.00418	0.0387012	2.93333	1.55254	up
EVM0009566	0.00418	0.0387012	2.93333	1.55254	up
EVM0012829	0.00418	0.0387012	2.93333	1.55254	up
EVM0012910	0.000966	0.0170698	2.93333	1.55254	up
EVM0014425	0.00418	0.0387012	2.93333	1.55254	up
EVM0014637	0.00418	0.0387012	2.93333	1.55254	up
EVM0016627	0.00418	0.0387012	2.93333	1.55254	up
EVM0017379	0.00418	0.0387012	2.93333	1.55254	up
EVM0019188	0.00418	0.0387012	2.93333	1.55254	up
EVM0021297	0.00418	0.0387012	2.93333	1.55254	up
EVM0021451	0.00193	0.0236646	2.93333	1.55254	up
EVM0024151	0.00418	0.0387012	2.93333	1.55254	up
EVM0024372	0.00418	0.0387012	2.93333	1.55254	up
EVM0027359	0.00418	0.0387012	2.93333	1.55254	up
EVM0027366	0.00418	0.0387012	2.93333	1.55254	up
EVM0027446	6.75e-05	0.0039569	2.93333	1.55254	up
EVM0028751	0.00418	0.0387012	2.93333	1.55254	up
EVM0028937	0.00418	0.0387012	2.93333	1.55254	up
EVM0029089	0.00418	0.0387012	2.93333	1.55254	up
EVM0029290	0.00418	0.0387012	2.93333	1.55254	up
EVM0030928	0.00418	0.0387012	2.93333	1.55254	up
EVM0031097	0.00418	0.0387012	2.93333	1.55254	up
EVM0032376	0.00418	0.0387012	2.93333	1.55254	up
EVM0032823	0.00418	0.0387012	2.93333	1.55254	up
EVM0032890	0.00418	0.0387012	2.93333	1.55254	up
EVM0038516	0.00418	0.0387012	2.93333	1.55254	up
EVM0039742	0.00418	0.0387012	2.93333	1.55254	up
EVM0020971	0.000885	0.0159353	2.93333	1.55254	up
EVM0025669	0.00625	0.0486865	2.93333	1.55254	up
EVM0038625	2.36e-06	0.000615636	0.342222	-1.54699	down
EVM0024641	0.000117	0.00494703	2.90968	1.54086	up
EVM0013697	0.00296	0.0319489	0.34375	-1.54057	down
EVM0006868	0.000738	0.0150272	2.89474	1.53343	up
EVM0021158	0.000923	0.0164774	2.8875	1.52982	up
EVM0005597	0.000782	0.0150272	0.347368	-1.52546	down
EVM0015675	0.000782	0.0150272	0.347368	-1.52546	down
EVM0017331	0.000782	0.0150272	0.347368	-1.52546	down
EVM0020065	0.000782	0.0150272	0.347368	-1.52546	down
EVM0023874	0.00282	0.031023	0.347368	-1.52546	down
EVM0027582	0.000782	0.0150272	0.347368	-1.52546	down
EVM0031916	0.000782	0.0150272	0.347368	-1.52546	down
EVM0033188	0.000782	0.0150272	0.347368	-1.52546	down
EVM0034948	0.00388	0.0373831	0.347368	-1.52546	down
EVM0035395	0.000782	0.0150272	0.347368	-1.52546	down
EVM0019400	0.00172	0.0215843	2.87692	1.52453	up
EVM0034505	0.000631	0.013876	2.87692	1.52453	up
EVM0037288	0.00109	0.0187066	2.87692	1.52453	up
EVM0028789	0.00251	0.0282989	2.86	1.51602	up
EVM0029499	0.000465	0.0111892	2.86	1.51602	up
EVM0038386	0.00012	0.00496881	2.86	1.51602	up
EVM0042127	0.00251	0.0282989	2.86	1.51602	up
EVM0018621	0.000201	0.00677653	2.84706	1.50947	up	phenylpropanoid
EVM0019860	0.0022	0.0258076	2.84706	1.50947	up
EVM0038639	0.000487	0.011536	2.84706	1.50947	up
EVM0000746	0.00144	0.0187938	2.82857	1.50007	up
EVM0000836	0.00517	0.0456592	2.82857	1.50007	up
EVM0006924	0.00144	0.0187938	2.82857	1.50007	up
EVM0010124	0.00517	0.0456592	2.82857	1.50007	up
EVM0027806	0.00144	0.0187938	2.82857	1.50007	up
EVM0032959	0.00144	0.0187938	2.82857	1.50007	up
EVM0035001	2.87e-06	0.000672967	2.82857	1.50007	up
EVM0038306	0.00194	0.0237593	2.82857	1.50007	up
EVM0037007	1.15e-05	0.00151895	2.81875	1.49506	up
EVM0009006	0.000664	0.0143745	0.354839	-1.49476	down
EVM0009093	0.000664	0.0143745	0.354839	-1.49476	down
EVM0030456	0.000664	0.0143745	0.354839	-1.49476	down
EVM0017721	0.00115	0.0187938	0.354839	-1.49476	down
EVM0039065	0.000125	0.00514522	2.81111	1.49114	up
EVM0018706	0.00205	0.0245306	0.356757	-1.48699	down
EVM0023484	1.61e-05	0.00194331	0.356757	-1.48699	down
EVM0027092	1.61e-05	0.00194331	0.356757	-1.48699	down
EVM0033578	0.000176	0.00615234	0.356757	-1.48699	down
EVM0005556	0.00291	0.0316626	2.8	1.48543	up
EVM0023959	0.00161	0.0205625	2.8	1.48543	up
EVM0027977	0.000261	0.00819069	0.360656	-1.47131	down
EVM0020917	0.00218	0.0256741	0.361644	-1.46736	down
EVM0001562	0.00578	0.0459691	2.75407	1.46157	up
EVM0000642	0.00296	0.0319489	2.75	1.45943	up
EVM0002384	0.000332	0.0095705	2.75	1.45943	up
EVM0008056	0.00177	0.0219739	2.75	1.45943	up
EVM0008084	0.00177	0.0219739	2.75	1.45943	up
EVM0011075	0.00498	0.0443188	2.75	1.45943	up
EVM0019383	0.00177	0.0219739	2.75	1.45943	up
EVM0023344	0.00649	0.0496662	2.75	1.45943	up
EVM0032408	0.000332	0.0095705	2.75	1.45943	up
EVM0033463	4.39e-05	0.00335586	2.75	1.45943	up
EVM0038148	0.00649	0.0496662	2.75	1.45943	up
EVM0002671	6.2e-05	0.00376247	2.73333	1.45066	up
EVM0033246	0.000168	0.00590234	2.73103	1.44945	up
EVM0031416	0.000232	0.00754144	2.728	1.44784	up
EVM0001111	0.00315	0.0320514	0.366667	-1.44746	down
EVM0003123	0.00315	0.0320514	0.366667	-1.44746	down
EVM0004121	0.00315	0.0320514	0.366667	-1.44746	down
EVM0008706	0.00315	0.0320514	0.366667	-1.44746	down
EVM0009450	0.00315	0.0320514	0.366667	-1.44746	down
EVM0012953	0.00207	0.0246428	0.366667	-1.44746	down
EVM0012972	0.00315	0.0320514	0.366667	-1.44746	down
EVM0018521	0.00315	0.0320514	0.366667	-1.44746	down
EVM0018653	0.000693	0.014833	0.366667	-1.44746	down
EVM0019512	0.00315	0.0320514	0.366667	-1.44746	down
EVM0020388	0.00315	0.0320514	0.366667	-1.44746	down
EVM0022367	0.00315	0.0320514	0.366667	-1.44746	down
EVM0022901	0.00315	0.0320514	0.366667	-1.44746	down
EVM0024226	0.00315	0.0320514	0.366667	-1.44746	down
EVM0025581	0.00315	0.0320514	0.366667	-1.44746	down
EVM0026255	0.00315	0.0320514	0.366667	-1.44746	down
EVM0030881	0.00315	0.0320514	0.366667	-1.44746	down
EVM0032560	0.00315	0.0320514	0.366667	-1.44746	down
EVM0035453	0.00315	0.0320514	0.366667	-1.44746	down
EVM0036593	0.00315	0.0320514	0.366667	-1.44746	down
EVM0016311	7.87e-05	0.0043213	0.366667	-1.44746	down
EVM0023535	0.000404	0.0104216	0.366667	-1.44746	down
EVM0021276	1.28e-06	0.000430844	2.72381	1.44563	up
EVM0042249	0.00517	0.0456592	2.72381	1.44563	up
EVM0000125	0.00128	0.0187938	2.71765	1.44236	up
EVM0011750	0.000436	0.0110827	2.71765	1.44236	up
EVM0034599	0.000901	0.0161399	2.71765	1.44236	up
EVM0000047	0.00275	0.0304617	2.70769	1.43706	up
EVM0005802	0.00573	0.045907	2.70769	1.43706	up
EVM0018474	0.000975	0.0171129	2.70769	1.43706	up
EVM0029976	0.00408	0.0387012	2.70769	1.43706	up
EVM0034755	0.000485	0.0115017	2.70769	1.43706	up	lignin
EVM0035399	0.00408	0.0387012	2.70769	1.43706	up
EVM0007559	0.000345	0.0095705	2.695	1.43029	up
EVM0015008	0.000404	0.0104216	2.68889	1.42701	up
EVM0022604	0.000404	0.0104216	2.68889	1.42701	up
EVM0028468	0.00414	0.0387012	2.68889	1.42701	up
EVM0041767	0.00164	0.0208945	2.68889	1.42701	up
EVM0018789	0.00345	0.034548	2.68125	1.42291	up
EVM0036465	0.00399	0.0382135	2.68125	1.42291	up
EVM0016551	2.14e-07	0.000133193	2.68	1.42223	up
EVM0034350	8.14e-07	0.000303346	2.67826	1.4213	up
EVM0034863	0.00219	0.0257337	2.67826	1.4213	up
EVM0002476	0.000853	0.0153857	0.373585	-1.42049	down
EVM0039540	0.00184	0.0227347	0.373585	-1.42049	down
EVM0029294	0.00238	0.0271559	2.67143	1.41761	up
EVM0025642	0.00279	0.0307416	2.66667	1.41504	up
EVM0009043	0.00602	0.0473366	2.66316	1.41314	up
EVM0026564	0.000811	0.0153124	2.66316	1.41314	up
EVM0022521	0.000172	0.00603272	2.65833	1.41052	up
EVM0017652	0.00471	0.0424775	0.377143	-1.40682	down
EVM0026854	0.00202	0.0242272	0.377143	-1.40682	down
EVM0013296	0.00591	0.0467181	2.64	1.40054	up
EVM0021277	0.00303	0.0320514	0.37931	-1.39855	down
EVM0042314	2.23e-05	0.0020963	2.62308	1.39126	up
EVM0035935	1.96e-05	0.00194331	0.382609	-1.38606	down
EVM0025835	6.71e-05	0.00395568	2.6125	1.38543	up
EVM0021058	0.00402	0.0383075	2.6	1.37851	up	phenylpropanoid
EVM0023613	0.00234	0.0268316	2.6	1.37851	up
EVM0028382	0.00424	0.0392393	0.385782	-1.37414	down
EVM0008479	0.00231	0.0265167	2.59111	1.37357	up
EVM0025076	0.00501	0.0445288	2.58824	1.37197	up
EVM0012717	0.000732	0.0150272	2.57931	1.36699	up
EVM0012600	0.00014	0.00531811	2.57714	1.36577	up
EVM0006391	0.00478	0.0429973	0.388235	-1.365	down
EVM0022182	0.00313	0.0320514	0.388235	-1.365	down
EVM0022803	0.000463	0.0111892	2.57447	1.36427	up
EVM0004915	0.00177	0.0219739	2.56667	1.3599	up
EVM0026638	0.000207	0.00695633	0.390323	-1.35726	down
EVM0001867	0.000251	0.00794859	0.391111	-1.35435	down
EVM0010425	5.59e-06	0.000877126	0.391111	-1.35435	down
EVM0015858	0.000444	0.0111892	0.391111	-1.35435	down
EVM0002651	0.000933	0.0165709	2.55676	1.35431	up
EVM0035120	0.00019	0.00650018	2.552	1.35163	up
EVM0015490	1.01e-05	0.00135113	2.54921	1.35005	up
EVM0020894	3.13e-05	0.00262329	2.54571	1.34807	up
EVM0000272	0.0021	0.0248722	0.392857	-1.34792	down
EVM0018154	0.00425	0.039297	0.392857	-1.34792	down
EVM0031744	0.0021	0.0248722	0.392857	-1.34792	down
EVM0033266	0.00369	0.0365653	0.392857	-1.34792	down
EVM0007313	0.00638	0.049099	2.53846	1.34395	up
EVM0009651	0.00261	0.0292525	2.53846	1.34395	up
EVM0037137	0.00638	0.049099	2.53846	1.34395	up
EVM0013240	0.00169	0.0214399	0.394872	-1.34054	down
EVM0041063	0.00508	0.045055	0.394872	-1.34054	down
EVM0016664	0.000689	0.0147929	2.53208	1.34032	up
EVM0026868	0.0052	0.0456646	2.53	1.33914	up
EVM0041762	0.0052	0.0456646	2.53	1.33914	up
EVM0041394	0.00407	0.0387012	2.52593	1.33681	up
EVM0007887	0.001	0.0173908	0.396	-1.33643	down
EVM0011377	0.00383	0.0373251	2.51429	1.33015	up
EVM0036170	0.00559	0.045907	2.51429	1.33015	up
EVM0013759	0.00559	0.045907	2.50345	1.32392	up
EVM0015883	0.00469	0.0424255	0.4	-1.32193	down
EVM0011862	6.92e-07	0.000262949	0.4	-1.32193	down
EVM0011992	0.00577	0.045907	0.4	-1.32193	down
EVM0016316	4.77e-06	0.000868942	0.4	-1.32193	down
EVM0028919	4.77e-06	0.000868942	0.4	-1.32193	down
EVM0032190	4.77e-06	0.000868942	0.4	-1.32193	down
EVM0035316	4.77e-06	0.000868942	0.4	-1.32193	down
EVM0041790	0.000284	0.00866491	0.4	-1.32193	down
EVM0011323	0.000113	0.00494703	2.4973	1.32037	up
EVM0007706	0.000309	0.00921565	2.49552	1.31934	up
EVM0035803	0.00639	0.049099	2.49333	1.31808	up
EVM0039628	0.0021	0.0248722	2.49333	1.31808	up
EVM0034399	0.000982	0.0171924	2.48696	1.31438	up
EVM0021837	3.22e-05	0.00267722	0.402439	-1.31316	down
EVM0036443	6.26e-05	0.00377085	0.403333	-1.30996	down
EVM0037815	0.000136	0.00531811	2.475	1.30743	up
EVM0027222	0.00169	0.0214399	2.475	1.30743	up
EVM0029658	0.00341	0.0341967	2.475	1.30743	up
EVM0040067	0.00371	0.0365898	2.475	1.30743	up
EVM0040771	0.000272	0.00837222	2.475	1.30743	up
EVM0040906	0.000567	0.0128477	2.475	1.30743	up
EVM0002904	0.00128	0.0187938	2.45882	1.29797	up
EVM0013566	0.00388	0.0373831	2.45882	1.29797	up
EVM0016176	0.00282	0.031023	2.45882	1.29797	up
EVM0019174	0.00388	0.0373831	2.45882	1.29797	up
EVM0028698	0.000433	0.0110333	2.45882	1.29797	up
EVM0010703	0.00581	0.0460148	0.407407	-1.29546	down
EVM0017443	0.0011	0.0187702	0.407407	-1.29546	down
EVM0038992	0.00016	0.00568831	0.407407	-1.29546	down
EVM0040623	0.00289	0.0315107	0.407407	-1.29546	down
EVM0021843	0.0044	0.0403798	2.45385	1.29504	up
EVM0024008	7.29e-08	7.79e-05	2.45385	1.29504	up
EVM0038698	0.00327	0.0330308	2.44719	1.29113	up
EVM0015859	0.00381	0.0373115	2.44444	1.28951	up
EVM0020126	0.00381	0.0373115	2.44444	1.28951	up
EVM0022399	0.000414	0.0106401	2.44444	1.28951	up
EVM0032358	0.000913	0.0163268	2.44444	1.28951	up
EVM0014644	9.97e-05	0.00481963	0.410169	-1.28571	down
EVM0039831	0.000954	0.0168721	2.43158	1.28189	up
EVM0020748	0.00318	0.0322936	2.42	1.27501	up
EVM0029748	0.00619	0.0482913	2.40952	1.26875	up
EVM0005432	0.0021	0.0248722	0.416216	-1.26459	down
EVM0023069	0.0023	0.0264747	2.4	1.26303	up	lignin
EVM0017085	0.000439	0.0111454	0.417722	-1.25939	down
EVM0003590	0.000145	0.00531811	0.419048	-1.25481	down
EVM0005362	0.000145	0.00531811	0.419048	-1.25481	down
EVM0008897	0.000145	0.00531811	0.419048	-1.25481	down
EVM0010977	0.000145	0.00531811	0.419048	-1.25481	down
EVM0011157	0.000145	0.00531811	0.419048	-1.25481	down
EVM0018647	0.000145	0.00531811	0.419048	-1.25481	down
EVM0019466	0.00632	0.0490487	0.419048	-1.25481	down
EVM0020119	0.000145	0.00531811	0.419048	-1.25481	down
EVM0020834	0.000145	0.00531811	0.419048	-1.25481	down
EVM0025108	0.00172	0.0215843	0.419048	-1.25481	down
EVM0025456	0.000145	0.00531811	0.419048	-1.25481	down
EVM0027470	0.000145	0.00531811	0.419048	-1.25481	down
EVM0031871	0.000145	0.00531811	0.419048	-1.25481	down
EVM0040753	0.00172	0.0215843	0.419048	-1.25481	down
EVM0025384	0.00145	0.0189007	2.38333	1.25298	up
EVM0032350	0.00334	0.0336564	2.38333	1.25298	up
EVM0040410	0.000853	0.0153857	2.38333	1.25298	up
EVM0010014	0.000146	0.00533603	2.376	1.24853	up
EVM0023396	9.22e-05	0.00460316	0.421277	-1.24716	down
EVM0036129	0.000111	0.00494703	2.36923	1.24442	up
EVM0003198	0.00195	0.0238119	2.36923	1.24442	up
EVM0005477	0.000456	0.0111892	2.36923	1.24442	up
EVM0005867	0.00569	0.045907	2.36923	1.24442	up
EVM0014216	0.000803	0.0153124	2.36923	1.24442	up
EVM0037062	0.00641	0.0491983	2.36923	1.24442	up
EVM0038601	0.00641	0.0491983	2.36923	1.24442	up
EVM0042185	0.000231	0.00754144	2.36923	1.24442	up
EVM0006184	0.00143	0.0187938	0.423077	-1.24101	down
EVM0008090	0.00143	0.0187938	0.423077	-1.24101	down
EVM0012751	0.00073	0.0150272	0.423077	-1.24101	down
EVM0014283	0.00073	0.0150272	0.423077	-1.24101	down
EVM0041411	0.00143	0.0187938	0.423077	-1.24101	down
EVM0003744	0.00243	0.0276358	2.36098	1.23938	up
EVM0004502	2.52e-06	0.00062607	2.35714	1.23704	up
EVM0010826	0.00101	0.0175209	2.35714	1.23704	up
EVM0019371	0.00101	0.0175209	2.35714	1.23704	up
EVM0019153	0.00195	0.0238119	0.425806	-1.23173	down
EVM0019338	0.00195	0.0238119	0.425806	-1.23173	down
EVM0027178	0.00195	0.0238119	0.425806	-1.23173	down
EVM0035271	0.00381	0.0373115	0.425806	-1.23173	down
EVM0009348	0.00339	0.0340125	2.34667	1.23061	up
EVM0012014	0.00524	0.0458036	2.34667	1.23061	up
EVM0018409	0.00339	0.0340125	2.34667	1.23061	up
EVM0005732	0.00139	0.0187938	2.34194	1.2277	up
EVM0002046	0.000114	0.00494703	0.427778	-1.22507	down
EVM0003047	0.0029	0.0315867	0.427778	-1.22507	down
EVM0028514	0.00452	0.0413175	0.427778	-1.22507	down
EVM0014476	0.000208	0.00696745	2.3375	1.22497	up
EVM0015504	0.00172	0.0215843	2.3375	1.22497	up
EVM0022631	0.00431	0.0397285	2.3375	1.22497	up
EVM0025503	0.000473	0.0112812	2.3375	1.22497	up
EVM0031895	0.00119	0.0187938	0.429268	-1.22005	down
EVM0039718	0.000328	0.0095705	0.429268	-1.22005	down
EVM0012460	0.000361	0.00958487	2.32941	1.21997	up
EVM0010567	2.67e-05	0.00234119	2.32571	1.21767	up
EVM0039236	0.000143	0.00531811	2.32336	1.21622	up
EVM0013382	0.00359	0.0357612	2.32222	1.21551	up
EVM0018812	0.0025	0.0282625	2.32222	1.21551	up
EVM0024467	0.00491	0.0438454	2.32222	1.21551	up
EVM0019328	0.000375	0.00985772	2.31579	1.2115	up
EVM0034722	0.00132	0.0187938	0.432143	-1.21042	down
EVM0023625	0.00148	0.0191839	0.433803	-1.20489	down
EVM0015644	0.0011	0.0187702	2.30476	1.20462	up
EVM0029807	2.69e-06	0.000647659	2.29167	1.1964	up	lignin
EVM0003280	0.00384	0.0373251	2.288	1.19409	up
EVM0034264	0.00128	0.0187938	2.288	1.19409	up
EVM0002664	3.54e-08	6.72e-05	2.28148	1.18997	up
EVM0015173	0.00219	0.0257337	2.28148	1.18997	up
EVM0007751	0.000208	0.00696745	2.27586	1.18641	up
EVM0035915	1.96e-05	0.00194331	2.27586	1.18641	up
EVM0010905	0.00498	0.0443188	0.44	-1.18442	down
EVM0015829	0.000183	0.00630203	0.44	-1.18442	down
EVM0027285	0.00498	0.0443188	0.44	-1.18442	down
EVM0036773	0.00498	0.0443188	0.44	-1.18442	down
EVM0016507	0.00126	0.0187938	0.44	-1.18442	down
EVM0031972	0.00427	0.039412	0.44	-1.18442	down
EVM0037273	0.0015	0.0192874	0.44	-1.18442	down
EVM0039307	0.000239	0.00770895	0.44	-1.18442	down
EVM0001915	0.00126	0.0187938	0.44	-1.18442	down
EVM0001971	3.15e-06	0.000722388	0.44	-1.18442	down
EVM0010076	0.00126	0.0187938	0.44	-1.18442	down
EVM0010197	0.00126	0.0187938	0.44	-1.18442	down
EVM0011641	0.00126	0.0187938	0.44	-1.18442	down
EVM0012887	0.00126	0.0187938	0.44	-1.18442	down
EVM0015369	0.00126	0.0187938	0.44	-1.18442	down
EVM0017882	0.00126	0.0187938	0.44	-1.18442	down
EVM0019498	0.00126	0.0187938	0.44	-1.18442	down
EVM0021287	0.00126	0.0187938	0.44	-1.18442	down
EVM0021402	0.00639	0.049099	0.44	-1.18442	down
EVM0021557	0.00126	0.0187938	0.44	-1.18442	down
EVM0022099	0.000485	0.0115017	0.44	-1.18442	down
EVM0022929	0.00126	0.0187938	0.44	-1.18442	down
EVM0023704	0.00031	0.00921565	0.44	-1.18442	down
EVM0024422	0.00126	0.0187938	0.44	-1.18442	down
EVM0024896	0.000675	0.0145372	0.44	-1.18442	down
EVM0025648	0.00126	0.0187938	0.44	-1.18442	down
EVM0026265	0.00639	0.049099	0.44	-1.18442	down
EVM0033714	0.00126	0.0187938	0.44	-1.18442	down
EVM0034618	0.00126	0.0187938	0.44	-1.18442	down
EVM0034880	0.00126	0.0187938	0.44	-1.18442	down
EVM0039201	0.00126	0.0187938	0.44	-1.18442	down
EVM0039440	0.00126	0.0187938	0.44	-1.18442	down
EVM0034115	0.00188	0.0231741	2.26567	1.17994	up
EVM0032990	0.00175	0.0218949	2.25946	1.17598	up
EVM0010196	0.00522	0.0457331	2.25238	1.17145	up
EVM0034284	0.00111	0.0187938	2.25116	1.17067	up
EVM0028048	0.00593	0.0468585	2.2443	1.16626	up
EVM0016166	0.00212	0.0250949	0.446377	-1.16367	down
EVM0041506	7.83e-05	0.0043213	2.22366	1.15293	up
EVM0011856	1.34e-06	0.00044388	0.45	-1.152	down
EVM0025497	0.00166	0.0210978	0.45	-1.152	down
EVM0031189	0.000647	0.0141089	0.451282	-1.1479	down
EVM0016859	0.00261	0.0292525	0.452055	-1.14543	down
EVM0010481	0.00251	0.0282989	0.452941	-1.1426	down
EVM0014165	0.000782	0.0150272	0.452941	-1.1426	down
EVM0000154	0.00217	0.0255852	2.2	1.1375	up
EVM0000298	0.00401	0.0382996	2.2	1.1375	up
EVM0001791	0.00303	0.0320514	2.2	1.1375	up
EVM0001801	0.000117	0.00494703	2.2	1.1375	up
EVM0003803	0.0053	0.045907	2.2	1.1375	up
EVM0006785	0.00577	0.045907	2.2	1.1375	up
EVM0008419	0.000284	0.00866491	2.2	1.1375	up
EVM0009149	0.00217	0.0255852	2.2	1.1375	up
EVM0015237	0.00438	0.0402139	2.2	1.1375	up
EVM0017264	0.00394	0.0378041	2.2	1.1375	up
EVM0018527	0.00125	0.0187938	2.2	1.1375	up
EVM0019366	0.00118	0.0187938	2.2	1.1375	up
EVM0022963	0.0002	0.00677653	2.2	1.1375	up	phenylpropanoid
EVM0022967	0.00133	0.0187938	2.2	1.1375	up
EVM0023650	0.00263	0.0294292	2.2	1.1375	up
EVM0024160	0.000147	0.00536217	2.2	1.1375	up
EVM0027429	7.91e-05	0.0043213	2.2	1.1375	up
EVM0029573	0.00276	0.0304754	2.2	1.1375	up
EVM0030430	5.92e-05	0.00375276	2.2	1.1375	up
EVM0031986	3.17e-05	0.00264619	2.2	1.1375	up
EVM0032160	0.000624	0.0137511	2.2	1.1375	up
EVM0033367	0.0013	0.0187938	2.2	1.1375	up
EVM0033570	0.000562	0.0127899	2.2	1.1375	up
EVM0036846	0.00467	0.0422812	2.2	1.1375	up
EVM0037411	0.00457	0.0416833	2.2	1.1375	up
EVM0009151	0.00315	0.0320514	2.2	1.1375	up
EVM0011057	0.000973	0.0171066	2.2	1.1375	up
EVM0014975	0.00297	0.0319489	2.2	1.1375	up
EVM0015410	5.3e-05	0.00373668	2.2	1.1375	up
EVM0026872	0.00143	0.0187938	2.2	1.1375	up
EVM0027851	0.00296	0.0319489	2.2	1.1375	up
EVM0031603	0.00614	0.0480629	2.2	1.1375	up
EVM0037601	0.00014	0.00531811	2.2	1.1375	up
EVM0040348	3.01e-05	0.00254131	2.2	1.1375	up
EVM0016264	0.0019	0.0233654	0.455172	-1.13551	down
EVM0026558	0.000811	0.0153124	0.455172	-1.13551	down
EVM0009232	0.000148	0.00536217	0.458333	-1.12553	down
EVM0033133	0.00117	0.0187938	0.459701	-1.12123	down
EVM0015867	3.82e-05	0.00299698	0.460465	-1.11884	down
EVM0026242	0.00265	0.0295895	0.460465	-1.11884	down
EVM0035718	0.00569	0.045907	0.460465	-1.11884	down
EVM0028039	1.65e-05	0.00194331	2.16901	1.11704	up
EVM0000328	0.00566	0.045907	0.463158	-1.11042	down
EVM0001493	0.00566	0.045907	0.463158	-1.11042	down
EVM0003429	0.00566	0.045907	0.463158	-1.11042	down
EVM0006518	0.00566	0.045907	0.463158	-1.11042	down
EVM0009643	0.00566	0.045907	0.463158	-1.11042	down
EVM0010337	0.00566	0.045907	0.463158	-1.11042	down
EVM0011705	0.00566	0.045907	0.463158	-1.11042	down
EVM0012740	0.00566	0.045907	0.463158	-1.11042	down
EVM0012992	0.00125	0.0187938	0.463158	-1.11042	down
EVM0013151	0.00566	0.045907	0.463158	-1.11042	down
EVM0013605	0.00566	0.045907	0.463158	-1.11042	down
EVM0016560	0.00566	0.045907	0.463158	-1.11042	down
EVM0016590	0.00566	0.045907	0.463158	-1.11042	down
EVM0018514	0.00566	0.045907	0.463158	-1.11042	down
EVM0022601	0.00566	0.045907	0.463158	-1.11042	down
EVM0023083	0.00566	0.045907	0.463158	-1.11042	down
EVM0029029	0.00566	0.045907	0.463158	-1.11042	down
EVM0031297	0.00566	0.045907	0.463158	-1.11042	down
EVM0039955	0.00566	0.045907	0.463158	-1.11042	down
EVM0041295	0.00566	0.045907	0.463158	-1.11042	down
EVM0009818	0.000761	0.0150272	2.15769	1.10949	up
EVM0016513	0.000667	0.0144095	2.15111	1.10508	up
EVM0020049	0.000189	0.00648724	2.14762	1.10274	up
EVM0038155	0.00599	0.0472074	2.145	1.10098	up
EVM0008249	0.00049	0.0115677	2.14359	1.10003	up
EVM0041815	0.00402	0.0383075	0.466667	-1.09954	down
EVM0009328	0.00024	0.00772926	0.466667	-1.09954	down
EVM0007285	0.0019	0.0233654	2.12667	1.08859	up
EVM0022528	0.000162	0.00573013	2.12414	1.08688	up
EVM0026106	9.54e-05	0.00472898	2.12414	1.08688	up
EVM0015260	0.00372	0.0366365	2.12143	1.08504	up
EVM0039050	0.00195	0.0238119	2.12143	1.08504	up
EVM0017190	0.000344	0.0095705	0.471429	-1.08489	down
EVM0030193	0.00487	0.0435441	0.471429	-1.08489	down	lignin
EVM0041914	0.00038	0.00992518	2.11852	1.08306	up
EVM0019647	0.00354	0.0353983	2.11538	1.08092	up
EVM0028744	0.00115	0.0187938	2.11538	1.08092	up
EVM0040296	0.00644	0.0493379	2.11538	1.08092	up
EVM0017280	3.53e-06	0.000756501	2.10435	1.07337	up
EVM0033725	0.00097	0.0170971	2.10435	1.07337	up
EVM0006708	0.00046	0.0111892	0.475676	-1.07195	down
EVM0008758	0.00342	0.0342805	0.475676	-1.07195	down
EVM0026923	0.00388	0.0373831	0.475676	-1.07195	down
EVM0009784	0.000507	0.0119151	2.10222	1.07192	up
EVM0036939	0.000155	0.0055579	0.476667	-1.06895	down
EVM0035638	0.00106	0.0182668	2.09524	1.06711	up
EVM0039587	8.6e-05	0.00441992	2.09524	1.06711	up
EVM0036442	0.000211	0.00701172	0.478261	-1.06413	down
EVM0041986	6.92e-05	0.00400085	0.478261	-1.06413	down
EVM0006308	0.000843	0.0153124	2.09	1.0635	up
EVM0034343	0.00391	0.0376547	2.09	1.0635	up
EVM0018102	0.000481	0.0114589	2.08718	1.06155	up
EVM0025125	0.00549	0.045907	2.08421	1.0595	up
EVM0014948	0.00367	0.036419	0.48	-1.05889	down
EVM0016390	0.00334	0.0336564	0.48125	-1.05514	down
EVM0023608	0.00145	0.0189007	0.48125	-1.05514	down
EVM0027353	0.000447	0.0111892	0.48125	-1.05514	down
EVM0004999	0.000262	0.00820973	2.07778	1.05504	up
EVM0040780	0.00141	0.0187938	0.482927	-1.05012	down
EVM0003305	0.00372	0.0366365	2.07059	1.05004	up
EVM0004092	0.00617	0.0482615	2.07059	1.05004	up
EVM0007672	0.00133	0.0187938	2.07059	1.05004	up
EVM0038023	6.21e-06	0.000959974	2.06866	1.04869	up
EVM0002609	6.22e-05	0.00376247	2.06667	1.04731	up
EVM0012965	0.00219	0.0257337	0.484	-1.04692	down
EVM0004431	0.00512	0.0453905	2.06531	1.04636	up
EVM0023280	0.00425	0.039297	2.0625	1.04439	up
EVM0002184	3.45e-07	0.000170835	2.05957	1.04235	up
EVM0013636	0.000969	0.0170971	2.05957	1.04235	up
EVM0030500	9.52e-06	0.00129852	2.05806	1.04129	up
EVM0028765	0.000271	0.00835377	0.486316	-1.04003	down	cellulose
EVM0008753	0.00147	0.0191018	2.05333	1.03797	up
EVM0009944	0.00514	0.0455485	2.05333	1.03797	up
EVM0017976	3.75e-05	0.00296435	2.04828	1.03441	up
EVM0021638	0.000253	0.00799978	2.04828	1.03441	up
EVM0015905	0.000615	0.0136247	2.04651	1.03317	up
EVM0014317	0.00456	0.0416467	0.488889	-1.03242	down
EVM0014774	0.00261	0.0292525	0.488889	-1.03242	down
EVM0016246	2.23e-06	0.000591729	0.488889	-1.03242	down
EVM0001794	0.00384	0.0373251	0.488889	-1.03242	down
EVM0014979	0.00384	0.0373251	0.488889	-1.03242	down
EVM0018651	0.000999	0.0173879	0.488889	-1.03242	down
EVM0024976	0.00207	0.0246428	0.488889	-1.03242	down
EVM0026538	0.00384	0.0373251	0.488889	-1.03242	down	lignin
EVM0036140	0.00384	0.0373251	0.488889	-1.03242	down
EVM0038422	0.00384	0.0373251	0.488889	-1.03242	down
EVM0041943	0.00384	0.0373251	0.488889	-1.03242	down
EVM0011531	2.6e-05	0.00229913	2.04286	1.03059	up
EVM0028446	0.00165	0.0209963	2.04124	1.02944	up
EVM0021133	6.52e-05	0.00390994	0.492105	-1.02296	down
EVM0008820	0.00644	0.0493379	2.03077	1.02203	up
EVM0020893	4.97e-05	0.00358889	2.03077	1.02203	up
EVM0031806	4.97e-05	0.00358889	2.03077	1.02203	up
EVM0014498	0.00238	0.0271559	2.02632	1.01886	up
EVM0004804	0.00485	0.0434398	2.0254	1.0182	up
EVM0021043	0.00296	0.0319489	2.024	1.01721	up
EVM0021801	0.00398	0.0381353	2.024	1.01721	up
EVM0023778	2.89e-05	0.00248195	0.495	-1.0145	down
EVM0000186	0.0036	0.0357925	2.01667	1.01197	up
EVM0042069	0.0036	0.0357925	2.01667	1.01197	up
EVM0042360	0.00485	0.0434398	2.01667	1.01197	up
EVM0027209	0.000118	0.00494703	2.01667	1.01197	up
EVM0000392	3.82e-05	0.00299698	2.0087	1.00626	up
EVM0007543	0.000162	0.00573013	2.0087	1.00626	up
EVM0037911	0.00292	0.0317383	2.0087	1.00626	up
EVM0036440	0.000519	0.0121017	0.498437	-1.00452	down
EVM0003249	0.002	0.0240288	0.5	-1	down
EVM0003273	8.47e-05	0.00437476	0.5	-1	down
EVM0005873	8.47e-05	0.00437476	0.5	-1	down
EVM0009366	0.00315	0.0320514	2	1	up
EVM0009497	8.47e-05	0.00437476	0.5	-1	down
EVM0010434	0.00461	0.0418834	2	1	up
EVM0010554	8.47e-05	0.00437476	0.5	-1	down
EVM0011040	8.47e-05	0.00437476	0.5	-1	down
EVM0014392	8.47e-05	0.00437476	0.5	-1	down
EVM0014479	0.00461	0.0418834	2	1	up
EVM0016016	8.47e-05	0.00437476	0.5	-1	down
EVM0016487	8.47e-05	0.00437476	0.5	-1	down
EVM0018747	8.47e-05	0.00437476	0.5	-1	down
EVM0019221	0.002	0.0240288	0.5	-1	down
EVM0023747	0.00461	0.0418834	2	1	up
EVM0027081	8.47e-05	0.00437476	0.5	-1	down
EVM0030464	8.47e-05	0.00437476	0.5	-1	down
EVM0031152	8.47e-05	0.00437476	0.5	-1	down
EVM0033228	0.0064	0.0491577	0.5	-1	down
EVM0034718	8.47e-05	0.00437476	0.5	-1	down
EVM0036565	0.00124	0.0187938	0.5	-1	down
EVM0036645	8.47e-05	0.00437476	0.5	-1	down
EVM0036827	8.47e-05	0.00437476	0.5	-1	down
EVM0039258	0.002	0.0240288	0.5	-1	down
EVM0039428	8.47e-05	0.00437476	0.5	-1	down
EVM0041159	0.000115	0.00494703	0.5	-1	down

## Sheet: Table S6
Additional file6. Analysis of Differentially Deleterious Mutated Genes (DDMGs) in Comparison C (cultivated European VS wild European)
Gene	p	FDR	FC	log2FC	sig	Annotation
EVM0041082	5.63e-05	0.00023466	0.027668	-5.17564	down
EVM0005809	2.13e-06	1.43e-05	31.1818	4.96263	up
EVM0015782	2.28e-05	0.000108298	25.4545	4.66985	up
EVM0023526	0.00327	0.0077815	0.0397727	-4.65208	down
EVM0032716	2.48e-08	3.51e-07	0.0397727	-4.65208	down
EVM0030402	1.21e-07	1.3e-06	0.0424242	-4.55897	down
EVM0035438	0.00281	0.00682913	0.0424242	-4.55897	down
EVM0014173	1.67e-11	9.63e-10	23.5455	4.55738	up
EVM0012399	7.08e-11	3.05e-09	22.9091	4.51785	up
EVM0002709	4.33e-07	3.8e-06	0.047138	-4.40696	down
EVM0012671	4.89e-11	2.32e-09	0.047138	-4.40696	down	NB-ARC
EVM0001566	3.19e-09	6.68e-08	21	4.39232	up
EVM0022809	3.19e-09	6.68e-08	21	4.39232	up
EVM0029218	3.19e-09	6.68e-08	21	4.39232	up
EVM0006911	2.22e-06	1.48e-05	0.048951	-4.35252	down
EVM0034144	9.77e-09	1.63e-07	20.3636	4.34792	up
EVM0034530	9.77e-09	1.63e-07	20.3636	4.34792	up
EVM0011812	2.81e-08	3.9e-07	19.7273	4.30212	up
EVM0025867	2.81e-08	3.9e-07	19.7273	4.30212	up
EVM0031785	2.81e-08	3.9e-07	19.7273	4.30212	up
EVM0013842	7.64e-08	8.91e-07	19.0909	4.25481	up
EVM0025035	7.64e-08	8.91e-07	19.0909	4.25481	up
EVM0036633	7.64e-08	8.91e-07	19.0909	4.25481	up
EVM0001743	0.00044	0.00136749	0.0530303	-4.23704	down
EVM0037003	8.48e-06	4.62e-05	0.0530303	-4.23704	down
EVM0020344	3.23e-07	2.97e-06	0.0548589	-4.18813	down
EVM0008408	4.85e-07	4.2e-06	17.8182	4.15528	up
EVM0019985	4.85e-07	4.2e-06	17.8182	4.15528	up
EVM0020835	4.85e-07	4.2e-06	17.8182	4.15528	up
EVM0025425	4.85e-07	4.2e-06	17.8182	4.15528	up
EVM0035720	4.85e-07	4.2e-06	17.8182	4.15528	up
EVM0039997	4.85e-07	4.2e-06	17.8182	4.15528	up
EVM0008380	6.17e-07	5.06e-06	17.5	4.12928	up
EVM0003804	3.03e-05	0.000137783	0.0578512	-4.11151	down
EVM0009870	0.000152	0.000551342	0.0578512	-4.11151	down
EVM0015040	3.03e-05	0.000137783	0.0578512	-4.11151	down
EVM0022003	3.03e-05	0.000137783	0.0578512	-4.11151	down
EVM0030534	3.03e-05	0.000137783	0.0578512	-4.11151	down
EVM0021754	1.14e-06	8.53e-06	17.1818	4.10281	up
EVM0022750	1.14e-06	8.53e-06	17.1818	4.10281	up
EVM0028434	1.14e-06	8.53e-06	17.1818	4.10281	up
EVM0036245	1.14e-06	8.53e-06	17.1818	4.10281	up
EVM0039378	1.14e-06	8.53e-06	17.1818	4.10281	up
EVM0003417	2.58e-06	1.68e-05	16.5455	4.04836	up
EVM0024598	1.8e-06	1.25e-05	16.5455	4.04836	up
EVM0029827	2.58e-06	1.68e-05	16.5455	4.04836	up
EVM0035894	2.58e-06	1.68e-05	16.5455	4.04836	up
EVM0037160	2.58e-06	1.68e-05	16.5455	4.04836	up
EVM0004147	5.6e-06	3.26e-05	15.9091	3.99178	up
EVM0012953	5.6e-06	3.26e-05	15.9091	3.99178	up
EVM0014860	5.6e-06	3.26e-05	15.9091	3.99178	up
EVM0021626	5.6e-06	3.26e-05	15.9091	3.99178	up
EVM0021983	5.6e-06	3.26e-05	15.9091	3.99178	up
EVM0025089	5.6e-06	3.26e-05	15.9091	3.99178	up
EVM0032406	5.6e-06	3.26e-05	15.9091	3.99178	up
EVM0033714	5.6e-06	3.26e-05	15.9091	3.99178	up
EVM0039611	5.6e-06	3.26e-05	15.9091	3.99178	up
EVM0017307	0.000102	0.000390033	0.0636364	-3.974	down
EVM0021232	0.000102	0.000390033	0.0636364	-3.974	down
EVM0023334	0.000102	0.000390033	0.0636364	-3.974	down
EVM0033733	0.000448	0.00139001	0.0636364	-3.974	down
EVM0037286	2.28e-10	8.02e-09	0.0636364	-3.974	down
EVM0042334	0.000102	0.000390033	0.0636364	-3.974	down
EVM0004015	1.18e-05	6.13e-05	15.2727	3.93289	up
EVM0006798	1.18e-05	6.13e-05	15.2727	3.93289	up
EVM0010345	1.18e-05	6.13e-05	15.2727	3.93289	up
EVM0020603	1.18e-05	6.13e-05	15.2727	3.93289	up
EVM0026531	1.18e-05	6.13e-05	15.2727	3.93289	up
EVM0038472	1.18e-05	6.13e-05	15.2727	3.93289	up
EVM0038115	1.05e-05	5.54e-05	14.9545	3.90251	up
EVM0011647	2.4e-05	0.000113013	14.6364	3.87149	up
EVM0016279	2.4e-05	0.000113013	14.6364	3.87149	up
EVM0019258	2.4e-05	0.000113013	14.6364	3.87149	up
EVM0020763	2.4e-05	0.000113013	14.6364	3.87149	up
EVM0031461	2.4e-05	0.000113013	14.6364	3.87149	up
EVM0034507	2.4e-05	0.000113013	14.6364	3.87149	up
EVM0039411	2.4e-05	0.000113013	14.6364	3.87149	up
EVM0028070	9.26e-09	1.56e-07	0.0707071	-3.822	down
EVM0037320	0.000323	0.00104658	0.0707071	-3.822	down
EVM0000597	4.73e-05	0.000201453	14	3.80735	up
EVM0006688	4.73e-05	0.000201453	14	3.80735	up
EVM0015281	4.73e-05	0.000201453	14	3.80735	up
EVM0016997	4.73e-05	0.000201453	14	3.80735	up
EVM0017363	4.73e-05	0.000201453	14	3.80735	up
EVM0018421	4.73e-05	0.000201453	14	3.80735	up
EVM0019431	4.73e-05	0.000201453	14	3.80735	up
EVM0021683	4.73e-05	0.000201453	14	3.80735	up
EVM0028393	4.73e-05	0.000201453	14	3.80735	up
EVM0032016	4.73e-05	0.000201453	14	3.80735	up
EVM0010566	5.73e-05	0.000238166	13.6818	3.77419	up
EVM0005922	9.09e-05	0.00035454	13.3636	3.74024	up
EVM0006122	9.09e-05	0.00035454	13.3636	3.74024	up
EVM0014246	9.09e-05	0.00035454	13.3636	3.74024	up
EVM0016045	9.09e-05	0.00035454	13.3636	3.74024	up
EVM0018013	9.09e-05	0.00035454	13.3636	3.74024	up
EVM0023425	9.09e-05	0.00035454	13.3636	3.74024	up
EVM0028397	9.09e-05	0.00035454	13.3636	3.74024	up
EVM0028670	9.09e-05	0.00035454	13.3636	3.74024	up
EVM0039091	9.09e-05	0.00035454	13.3636	3.74024	up
EVM0019437	2.75e-08	3.83e-07	13.1515	3.71716	up
EVM0000029	0.00017	0.000603223	12.7273	3.66985	up
EVM0002788	0.00017	0.000603223	12.7273	3.66985	up
EVM0003290	2.54e-12	2.12e-10	12.7273	3.66985	up
EVM0004575	0.00017	0.000603223	12.7273	3.66985	up
EVM0005287	0.00017	0.000603223	12.7273	3.66985	up
EVM0024501	0.00017	0.000603223	12.7273	3.66985	up
EVM0026342	0.00017	0.000603223	12.7273	3.66985	up
EVM0028516	0.00017	0.000603223	12.7273	3.66985	up
EVM0040354	0.00017	0.000603223	12.7273	3.66985	up
EVM0000459	0.000974	0.00272713	0.0795455	-3.65208	down
EVM0003986	0.000974	0.00272713	0.0795455	-3.65208	down
EVM0005069	0.000974	0.00272713	0.0795455	-3.65208	down
EVM0005547	0.000974	0.00272713	0.0795455	-3.65208	down
EVM0021551	0.000974	0.00272713	0.0795455	-3.65208	down
EVM0010603	2.97e-05	0.000135595	12.4091	3.63333	up
EVM0025566	5.86e-09	1.09e-07	12.4091	3.63333	up
EVM0033403	1.33e-11	8.08e-10	12.4091	3.63333	up
EVM0036670	1.33e-11	8.08e-10	12.4091	3.63333	up
EVM0011648	6.14e-11	2.79e-09	12.0909	3.59585	up
EVM0012629	0.000311	0.00101496	12.0909	3.59585	up
EVM0028307	6.14e-11	2.79e-09	12.0909	3.59585	up
EVM0031364	0.000311	0.00101496	12.0909	3.59585	up
EVM0033313	6.14e-11	2.79e-09	12.0909	3.59585	up
EVM0033776	0.000311	0.00101496	12.0909	3.59585	up
EVM0039264	3.87e-06	2.37e-05	12.0909	3.59585	up
EVM0001141	2.56e-10	8.77e-09	11.7727	3.55738	up
EVM0001999	2.56e-10	8.77e-09	11.7727	3.55738	up
EVM0003075	2.56e-10	8.77e-09	11.7727	3.55738	up
EVM0006089	2.56e-10	8.77e-09	11.7727	3.55738	up
EVM0013471	2.56e-10	8.77e-09	11.7727	3.55738	up
EVM0035927	2.56e-10	8.77e-09	11.7727	3.55738	up
EVM0011810	3.2e-08	4.34e-07	11.6667	3.54432	up
EVM0030086	4.67e-11	2.24e-09	0.0867769	-3.52655	down
EVM0003557	0.000556	0.00167843	11.4545	3.51785	up
EVM0005613	0.000556	0.00167843	11.4545	3.51785	up
EVM0006510	9.67e-10	2.54e-08	11.4545	3.51785	up
EVM0009364	0.000556	0.00167843	11.4545	3.51785	up
EVM0022319	0.000556	0.00167843	11.4545	3.51785	up
EVM0028523	0.000556	0.00167843	11.4545	3.51785	up
EVM0029511	0.000556	0.00167843	11.4545	3.51785	up
EVM0033624	0.000556	0.00167843	11.4545	3.51785	up
EVM0034482	2.5e-08	3.52e-07	0.0877743	-3.51006	down
EVM0008842	3.36e-09	6.94e-08	11.1364	3.47721	up
EVM0011539	3.36e-09	6.94e-08	11.1364	3.47721	up
EVM0018290	3.36e-09	6.94e-08	11.1364	3.47721	up
EVM0022509	3.36e-09	6.94e-08	11.1364	3.47721	up
EVM0026354	3.36e-09	6.94e-08	11.1364	3.47721	up
EVM0001055	0.00281	0.00682913	0.0909091	-3.45943	down
EVM0001476	0.00281	0.00682913	0.0909091	-3.45943	down
EVM0002784	0.00281	0.00682913	0.0909091	-3.45943	down
EVM0030157	0.00281	0.00682913	0.0909091	-3.45943	down
EVM0030944	4.75e-09	9.1e-08	10.9773	3.45645	up
EVM0003440	0.000974	0.00272713	10.8182	3.43539	up
EVM0004620	5.91e-08	7.21e-07	10.8182	3.43539	up
EVM0017159	1.08e-08	1.77e-07	10.8182	3.43539	up
EVM0018609	1.08e-08	1.77e-07	10.8182	3.43539	up
EVM0033280	0.000974	0.00272713	10.8182	3.43539	up
EVM0034297	0.000974	0.00272713	10.8182	3.43539	up
EVM0036700	0.000974	0.00272713	10.8182	3.43539	up
EVM0016821	3.25e-08	4.38e-07	10.5	3.39232	up
EVM0017050	3.25e-08	4.38e-07	10.5	3.39232	up
EVM0022667	3.25e-08	4.38e-07	10.5	3.39232	up
EVM0023010	3.25e-08	4.38e-07	10.5	3.39232	up
EVM0030838	3.25e-08	4.38e-07	10.5	3.39232	up
EVM0016767	1.56e-05	7.8e-05	0.0979021	-3.35252	down
EVM0040692	1.56e-05	7.8e-05	0.0979021	-3.35252	down
EVM0000383	0.00167	0.0043665	10.1818	3.34792	up
EVM0003766	9.15e-08	1.03e-06	10.1818	3.34792	up
EVM0006148	3.57e-19	9.51e-16	10.1818	3.34792	up
EVM0011286	0.00167	0.0043665	10.1818	3.34792	up
EVM0014989	9.15e-08	1.03e-06	10.1818	3.34792	up
EVM0019636	0.00167	0.0043665	10.1818	3.34792	up
EVM0019687	9.15e-08	1.03e-06	10.1818	3.34792	up
EVM0027290	9.15e-08	1.03e-06	10.1818	3.34792	up
EVM0027865	0.00167	0.0043665	10.1818	3.34792	up
EVM0033796	9.15e-08	1.03e-06	10.1818	3.34792	up
EVM0033942	9.15e-08	1.03e-06	10.1818	3.34792	up
EVM0039132	9.15e-08	1.03e-06	10.1818	3.34792	up
EVM0039904	0.00167	0.0043665	10.1818	3.34792	up
EVM0041272	9.15e-08	1.03e-06	10.1818	3.34792	up
EVM0018363	2.36e-18	3.77e-15	9.9697	3.31755	up
EVM0002335	2.44e-07	2.32e-06	9.86364	3.30212	up
EVM0004443	2.44e-07	2.32e-06	9.86364	3.30212	up
EVM0009781	2.44e-07	2.32e-06	9.86364	3.30212	up
EVM0020934	2.44e-07	2.32e-06	9.86364	3.30212	up
EVM0001918	1.67e-16	9.54e-14	9.75758	3.28652	up
EVM0010964	1.67e-16	9.54e-14	9.75758	3.28652	up
EVM0023030	1.67e-16	9.54e-14	9.75758	3.28652	up
EVM0038871	8.8e-14	1.51e-11	9.54545	3.25481	up
EVM0041795	1.21e-05	6.26e-05	9.54545	3.25481	up
EVM0005970	0.00282	0.00685065	9.54545	3.25481	up
EVM0013253	0.00282	0.00685065	9.54545	3.25481	up
EVM0015515	6.16e-07	5.06e-06	9.54545	3.25481	up
EVM0017295	0.00282	0.00685065	9.54545	3.25481	up
EVM0025228	5.19e-06	3.06e-05	9.54545	3.25481	up
EVM0039939	6.16e-07	5.06e-06	9.54545	3.25481	up
EVM0000724	0.00776	0.0164725	0.106061	-3.23704	down
EVM0007005	0.00776	0.0164725	0.106061	-3.23704	down
EVM0007782	0.00776	0.0164725	0.106061	-3.23704	down
EVM0024626	0.00776	0.0164725	0.106061	-3.23704	down
EVM0027806	0.00776	0.0164725	0.106061	-3.23704	down
EVM0030775	0.00776	0.0164725	0.106061	-3.23704	down
EVM0037046	0.00776	0.0164725	0.106061	-3.23704	down
EVM0040708	0.00776	0.0164725	0.106061	-3.23704	down
EVM0012529	1.27e-12	1.26e-10	9.38636	3.23057	up
EVM0011176	2.31e-14	5.38e-12	9.33333	3.22239	up
EVM0029549	5.6e-05	0.000233653	9.33333	3.22239	up
EVM0005755	1.48e-06	1.07e-05	9.22727	3.2059	up
EVM0009069	1.48e-06	1.07e-05	9.22727	3.2059	up
EVM0010704	1.48e-06	1.07e-05	9.22727	3.2059	up
EVM0013597	1.48e-06	1.07e-05	9.22727	3.2059	up
EVM0015562	1.48e-06	1.07e-05	9.22727	3.2059	up
EVM0017412	1.48e-06	1.07e-05	9.22727	3.2059	up
EVM0020092	1.48e-06	1.07e-05	9.22727	3.2059	up
EVM0003206	1.93e-13	2.91e-11	9.12121	3.18923	up
EVM0021818	5.8e-06	3.36e-05	0.110672	-3.17564	down
EVM0001199	3.41e-06	2.13e-05	8.90909	3.15528	up
EVM0001288	1.34e-12	1.29e-10	8.90909	3.15528	up
EVM0003247	3.41e-06	2.13e-05	8.90909	3.15528	up
EVM0007162	0.00468	0.0106045	8.90909	3.15528	up
EVM0011646	1.34e-12	1.29e-10	8.90909	3.15528	up
EVM0014290	1.34e-12	1.29e-10	8.90909	3.15528	up
EVM0016198	3.41e-06	2.13e-05	8.90909	3.15528	up
EVM0017997	3.41e-06	2.13e-05	8.90909	3.15528	up
EVM0018644	0.00468	0.0106045	8.90909	3.15528	up
EVM0025529	0.00468	0.0106045	8.90909	3.15528	up
EVM0026157	3.41e-06	2.13e-05	8.90909	3.15528	up
EVM0028332	0.00468	0.0106045	8.90909	3.15528	up
EVM0029637	0.00468	0.0106045	8.90909	3.15528	up
EVM0034023	0.00468	0.0106045	8.90909	3.15528	up
EVM0035566	0.00468	0.0106045	8.90909	3.15528	up
EVM0039097	1.34e-12	1.29e-10	8.90909	3.15528	up
EVM0039902	3.41e-06	2.13e-05	8.90909	3.15528	up
EVM0041039	0.00468	0.0106045	8.90909	3.15528	up
EVM0026423	3.72e-07	3.33e-06	0.112299	-3.15458	down
EVM0030593	3.72e-07	3.33e-06	0.112299	-3.15458	down
EVM0035734	3.14e-06	1.99e-05	8.75	3.12928	up
EVM0007014	3.49e-09	7.16e-08	8.65455	3.11346	up
EVM0008452	0.000176	0.000622304	0.115702	-3.11151	down
EVM0013983	0.000176	0.000622304	0.115702	-3.11151	down
EVM0025663	0.000176	0.000622304	0.115702	-3.11151	down
EVM0028948	0.000176	0.000622304	0.115702	-3.11151	down
EVM0033245	3.69e-05	0.000163608	0.115702	-3.11151	down
EVM0022295	2.12e-09	4.84e-08	8.63636	3.11042	up
EVM0001453	7.55e-06	4.22e-05	8.59091	3.10281	up
EVM0001905	7.55e-06	4.22e-05	8.59091	3.10281	up
EVM0004003	7.55e-06	4.22e-05	8.59091	3.10281	up
EVM0012387	7.55e-06	4.22e-05	8.59091	3.10281	up
EVM0020873	9.91e-31	2.38e-26	8.59091	3.10281	up
EVM0030478	7.55e-06	4.22e-05	8.59091	3.10281	up
EVM0031695	7.55e-06	4.22e-05	8.59091	3.10281	up
EVM0036937	7.55e-06	4.22e-05	8.59091	3.10281	up
EVM0039244	7.55e-06	4.22e-05	8.59091	3.10281	up
EVM0016102	4.12e-11	2.07e-09	8.48485	3.08489	up
EVM0020525	4.12e-11	2.07e-09	8.48485	3.08489	up
EVM0033563	4.12e-11	2.07e-09	8.48485	3.08489	up
EVM0015462	8.78e-21	5.27e-17	0.119318	-3.06711	down
EVM0029107	1.6e-06	1.13e-05	0.119318	-3.06711	down
EVM0037112	1.6e-06	1.13e-05	0.119318	-3.06711	down
EVM0001659	1.61e-05	8.01e-05	8.27273	3.04836	up
EVM0003399	1.61e-05	8.01e-05	8.27273	3.04836	up
EVM0007595	0.00763	0.016283	8.27273	3.04836	up
EVM0010888	1.61e-05	8.01e-05	8.27273	3.04836	up
EVM0018482	1.61e-05	8.01e-05	8.27273	3.04836	up
EVM0023011	1.61e-05	8.01e-05	8.27273	3.04836	up
EVM0029572	1.61e-05	8.01e-05	8.27273	3.04836	up
EVM0030440	1.27e-13	2.07e-11	8.27273	3.04836	up
EVM0031577	1.88e-10	6.82e-09	8.27273	3.04836	up
EVM0032879	0.00763	0.016283	8.27273	3.04836	up
EVM0036156	1.61e-05	8.01e-05	8.27273	3.04836	up
EVM0036558	0.00763	0.016283	8.27273	3.04836	up
EVM0040287	1.61e-05	8.01e-05	8.27273	3.04836	up
EVM0041840	1.61e-05	8.01e-05	8.27273	3.04836	up
EVM0024320	7.26e-17	5.32e-14	8.18182	3.03242	up
EVM0013980	4.56e-13	5.7e-11	8.11364	3.02035	up
EVM0004547	7.72e-10	2.11e-08	8.06061	3.01089	up
EVM0011031	7.72e-10	2.11e-08	8.06061	3.01089	up
EVM0014502	7.72e-10	2.11e-08	8.06061	3.01089	up
EVM0023585	7.72e-10	2.11e-08	8.06061	3.01089	up
EVM0026628	7.72e-10	2.11e-08	8.06061	3.01089	up
EVM0040996	7.72e-10	2.11e-08	8.06061	3.01089	up
EVM0003639	3.31e-05	0.000149046	7.95455	2.99178	up
EVM0004718	3.31e-05	0.000149046	7.95455	2.99178	up
EVM0006577	3.31e-05	0.000149046	7.95455	2.99178	up
EVM0008370	3.31e-05	0.000149046	7.95455	2.99178	up
EVM0022887	3.31e-05	0.000149046	7.95455	2.99178	up
EVM0028636	3.31e-05	0.000149046	7.95455	2.99178	up
EVM0028725	3.31e-05	0.000149046	7.95455	2.99178	up
EVM0000052	0.0104	0.021231	0.127273	-2.974	down
EVM0003828	0.0104	0.021231	0.127273	-2.974	down
EVM0004053	6.34e-06	3.63e-05	0.127273	-2.974	down
EVM0008607	0.00054	0.00163548	0.127273	-2.974	down
EVM0008988	0.0207	0.0386616	0.127273	-2.974	down
EVM0010831	0.0207	0.0386616	0.127273	-2.974	down
EVM0011591	0.0207	0.0386616	0.127273	-2.974	down
EVM0018130	0.0207	0.0386616	0.127273	-2.974	down
EVM0021355	0.0207	0.0386616	0.127273	-2.974	down
EVM0030001	0.0207	0.0386616	0.127273	-2.974	down
EVM0030078	0.0152	0.029489	0.127273	-2.974	down
EVM0002928	2.88e-09	6.14e-08	7.84848	2.97241	up
EVM0007245	2.88e-09	6.14e-08	7.84848	2.97241	up
EVM0012809	2.88e-09	6.14e-08	7.84848	2.97241	up
EVM0014567	2.88e-09	6.14e-08	7.84848	2.97241	up
EVM0019851	2.88e-09	6.14e-08	7.84848	2.97241	up
EVM0015919	8.03e-19	1.61e-15	7.79545	2.96263	up
EVM0018833	8.03e-19	1.61e-15	7.79545	2.96263	up
EVM0029887	1.73e-19	5.93e-16	7.79545	2.96263	up
EVM0035201	8.03e-19	1.61e-15	7.79545	2.96263	up
EVM0000683	6.6e-05	0.000268876	7.63636	2.93289	up
EVM0002095	6.6e-05	0.000268876	7.63636	2.93289	up
EVM0006404	6.6e-05	0.000268876	7.63636	2.93289	up
EVM0009776	6.6e-05	0.000268876	7.63636	2.93289	up
EVM0011505	0.0123	0.024599	7.63636	2.93289	up
EVM0016129	6.6e-05	0.000268876	7.63636	2.93289	up
EVM0018879	0.0123	0.024599	7.63636	2.93289	up
EVM0019023	0.0123	0.024599	7.63636	2.93289	up
EVM0019946	0.0123	0.024599	7.63636	2.93289	up
EVM0022207	0.0123	0.024599	7.63636	2.93289	up
EVM0023305	6.6e-05	0.000268876	7.63636	2.93289	up
EVM0023543	6.6e-05	0.000268876	7.63636	2.93289	up
EVM0024651	0.0123	0.024599	7.63636	2.93289	up
EVM0025340	6.6e-05	0.000268876	7.63636	2.93289	up
EVM0026902	6.6e-05	0.000268876	7.63636	2.93289	up
EVM0027607	6.6e-05	0.000268876	7.63636	2.93289	up
EVM0029411	9.82e-09	1.63e-07	7.63636	2.93289	up
EVM0030094	6.6e-05	0.000268876	7.63636	2.93289	up
EVM0031959	6.6e-05	0.000268876	7.63636	2.93289	up
EVM0033717	6.6e-05	0.000268876	7.63636	2.93289	up
EVM0035117	6.6e-05	0.000268876	7.63636	2.93289	up
EVM0035552	6.6e-05	0.000268876	7.63636	2.93289	up
EVM0037353	6.6e-05	0.000268876	7.63636	2.93289	up
EVM0039386	6.6e-05	0.000268876	7.63636	2.93289	up
EVM0006925	3.11e-12	2.5e-10	7.54545	2.91561	up
EVM0019866	9.75e-10	2.56e-08	7.5303	2.91271	up
EVM0005569	4.17e-16	2.13e-13	7.47727	2.90251	up
EVM0005827	6.3e-05	0.000258543	7.47727	2.90251	up
EVM0007425	3.62e-17	3.62e-14	7.47727	2.90251	up
EVM0009909	4.17e-16	2.13e-13	7.47727	2.90251	up
EVM0011359	4.17e-16	2.13e-13	7.47727	2.90251	up
EVM0024469	4.17e-16	2.13e-13	7.47727	2.90251	up
EVM0041772	1.65e-07	1.67e-06	7.47727	2.90251	up
EVM0007799	3.11e-08	4.23e-07	7.42424	2.89224	up
EVM0010451	3.02e-05	0.000137694	7.42424	2.89224	up
EVM0015991	3.11e-08	4.23e-07	7.42424	2.89224	up
EVM0035651	3.11e-08	4.23e-07	7.42424	2.89224	up
EVM0039051	1.06e-10	4.29e-09	7.38182	2.88398	up
EVM0002366	2.31e-05	0.000109463	0.136364	-2.87447	down
EVM0012388	6.39e-05	0.000261743	0.136364	-2.87447	down
EVM0032256	8.56e-05	0.000335834	0.136364	-2.87447	down
EVM0033453	0.000112	0.000422811	0.136364	-2.87447	down
EVM0036077	2.31e-05	0.000109463	0.136364	-2.87447	down
EVM0036621	2.31e-05	0.000109463	0.136364	-2.87447	down
EVM0000555	0.000128	0.000474183	7.31818	2.87149	up
EVM0003396	7.82e-09	1.37e-07	7.31818	2.87149	up
EVM0005961	0.000128	0.000474183	7.31818	2.87149	up
EVM0007761	0.000128	0.000474183	7.31818	2.87149	up
EVM0008284	0.000128	0.000474183	7.31818	2.87149	up
EVM0010240	0.000128	0.000474183	7.31818	2.87149	up
EVM0011653	0.000128	0.000474183	7.31818	2.87149	up
EVM0011849	0.000128	0.000474183	7.31818	2.87149	up
EVM0013841	0.000128	0.000474183	7.31818	2.87149	up
EVM0018181	0.000128	0.000474183	7.31818	2.87149	up	NB-ARC
EVM0019156	0.000128	0.000474183	7.31818	2.87149	up
EVM0025604	0.000128	0.000474183	7.31818	2.87149	up
EVM0026726	0.000128	0.000474183	7.31818	2.87149	up
EVM0028902	0.000128	0.000474183	7.31818	2.87149	up
EVM0033898	5.72e-15	1.93e-12	7.31818	2.87149	up
EVM0033965	0.000128	0.000474183	7.31818	2.87149	up
EVM0038109	0.000128	0.000474183	7.31818	2.87149	up
EVM0018057	9.16e-08	1.03e-06	7.21212	2.85042	up
EVM0025393	0.00363	0.00849905	7.21212	2.85042	up
EVM0042239	9.16e-08	1.03e-06	7.21212	2.85042	up
EVM0019715	6.04e-14	1.11e-11	7.15909	2.83978	up
EVM0007698	5.8e-10	1.68e-08	7.12727	2.83335	up
EVM0017328	1.54e-12	1.39e-10	7.12727	2.83335	up
EVM0002665	0.00419	0.00965657	0.141414	-2.822	down
EVM0010575	0.00157	0.00413251	0.141414	-2.822	down
EVM0031842	0.00157	0.00413251	0.141414	-2.822	down
EVM0002349	0.0195	0.0367581	7	2.80735	up
EVM0002539	0.00024	0.00081473	7	2.80735	up
EVM0002576	9.72e-07	7.47e-06	7	2.80735	up
EVM0002637	0.00024	0.00081473	7	2.80735	up
EVM0007639	0.00024	0.00081473	7	2.80735	up
EVM0008363	0.00024	0.00081473	7	2.80735	up
EVM0013250	0.00024	0.00081473	7	2.80735	up
EVM0015958	0.0195	0.0367581	7	2.80735	up	NB-ARC
EVM0016258	2.53e-07	2.39e-06	7	2.80735	up
EVM0016809	2.53e-07	2.39e-06	7	2.80735	up
EVM0016819	1.73e-07	1.73e-06	7	2.80735	up
EVM0017797	0.00024	0.00081473	7	2.80735	up
EVM0019589	2.53e-07	2.39e-06	7	2.80735	up
EVM0021727	0.00024	0.00081473	7	2.80735	up
EVM0023751	2.53e-07	2.39e-06	7	2.80735	up
EVM0023773	0.000528	0.00160684	7	2.80735	up
EVM0025297	2.53e-07	2.39e-06	7	2.80735	up
EVM0025963	2.53e-07	2.39e-06	7	2.80735	up
EVM0029514	0.00024	0.00081473	7	2.80735	up
EVM0029741	0.00024	0.00081473	7	2.80735	up
EVM0029799	1.15e-07	1.24e-06	7	2.80735	up
EVM0030195	0.00024	0.00081473	7	2.80735	up
EVM0031238	0.00024	0.00081473	7	2.80735	up
EVM0033794	0.0195	0.0367581	7	2.80735	up
EVM0033984	0.00024	0.00081473	7	2.80735	up
EVM0039810	4.87e-06	2.89e-05	7	2.80735	up
EVM0042606	0.00024	0.00081473	7	2.80735	up
EVM0023139	1.45e-16	9.15e-14	6.93636	2.79418	up
EVM0030336	2.18e-11	1.22e-09	6.85859	2.77791	up
EVM0038771	3.57e-12	2.81e-10	6.84091	2.77419	up
EVM0015950	7.84e-05	0.000312909	0.146853	-2.76755	down
EVM0018848	7.84e-05	0.000312909	0.146853	-2.76755	down
EVM0040647	7.84e-05	0.000312909	0.146853	-2.76755	down
EVM0001334	6.61e-07	5.37e-06	6.78788	2.76296	up
EVM0012985	6.61e-07	5.37e-06	6.78788	2.76296	up
EVM0015650	6.61e-07	5.37e-06	6.78788	2.76296	up
EVM0028267	6.61e-07	5.37e-06	6.78788	2.76296	up
EVM0031739	6.61e-07	5.37e-06	6.78788	2.76296	up
EVM0040180	6.61e-07	5.37e-06	6.78788	2.76296	up
EVM0035019	3.71e-11	1.93e-09	6.74545	2.75392	up
EVM0021396	2.59e-08	3.64e-07	6.72727	2.75002	up
EVM0000050	0.00044	0.00136749	6.68182	2.74024	up
EVM0002307	0.00044	0.00136749	6.68182	2.74024	up
EVM0005378	0.00044	0.00136749	6.68182	2.74024	up
EVM0010055	0.00044	0.00136749	6.68182	2.74024	up
EVM0013143	0.00044	0.00136749	6.68182	2.74024	up
EVM0014542	0.00044	0.00136749	6.68182	2.74024	up
EVM0017429	0.00044	0.00136749	6.68182	2.74024	up
EVM0019689	2.12e-11	1.19e-09	6.68182	2.74024	up
EVM0022381	0.00044	0.00136749	6.68182	2.74024	up
EVM0022615	0.00044	0.00136749	6.68182	2.74024	up
EVM0028209	6.71e-10	1.9e-08	6.68182	2.74024	up
EVM0028782	0.00044	0.00136749	6.68182	2.74024	up
EVM0030182	0.00044	0.00136749	6.68182	2.74024	up
EVM0041102	0.00044	0.00136749	6.68182	2.74024	up
EVM0001142	9.07e-06	4.88e-05	0.149733	-2.73954	down
EVM0025029	2.12e-06	1.43e-05	0.149733	-2.73954	down
EVM0004794	1.03e-07	1.15e-06	6.64646	2.73259	up
EVM0039365	5.1e-14	9.79e-12	6.61818	2.72643	up
EVM0012575	1.64e-06	1.15e-05	6.57576	2.71716	up
EVM0012699	1.64e-06	1.15e-05	6.57576	2.71716	up
EVM0018938	1.64e-06	1.15e-05	6.57576	2.71716	up
EVM0021461	1.64e-06	1.15e-05	6.57576	2.71716	up
EVM0026783	5.27e-06	3.1e-05	6.57576	2.71716	up
EVM0029977	1.64e-06	1.15e-05	6.57576	2.71716	up
EVM0030101	1.64e-06	1.15e-05	6.57576	2.71716	up
EVM0030355	1.64e-06	1.15e-05	6.57576	2.71716	up
EVM0032494	1.64e-06	1.15e-05	6.57576	2.71716	up
EVM0022605	1.09e-10	4.37e-09	6.52273	2.70548	up
EVM0000964	3.34e-06	2.1e-05	6.36364	2.66985	up
EVM0001033	4.94e-10	1.51e-08	6.36364	2.66985	up
EVM0001631	0.000786	0.00227099	6.36364	2.66985	up
EVM0005404	0.000786	0.00227099	6.36364	2.66985	up
EVM0005553	0.000786	0.00227099	6.36364	2.66985	up
EVM0008263	0.000786	0.00227099	6.36364	2.66985	up
EVM0009245	0.000786	0.00227099	6.36364	2.66985	up
EVM0012001	0.000786	0.00227099	6.36364	2.66985	up	NB-ARC
EVM0015620	0.000786	0.00227099	6.36364	2.66985	up
EVM0016040	0.000786	0.00227099	6.36364	2.66985	up
EVM0020305	0.000786	0.00227099	6.36364	2.66985	up
EVM0022526	0.000786	0.00227099	6.36364	2.66985	up
EVM0023147	0.000786	0.00227099	6.36364	2.66985	up
EVM0023204	4.54e-08	5.82e-07	6.36364	2.66985	up
EVM0027604	0.000786	0.00227099	6.36364	2.66985	up
EVM0027908	0.000786	0.00227099	6.36364	2.66985	up
EVM0029335	0.000786	0.00227099	6.36364	2.66985	up
EVM0029776	0.000786	0.00227099	6.36364	2.66985	up
EVM0030399	4.94e-10	1.51e-08	6.36364	2.66985	up
EVM0030605	0.000786	0.00227099	6.36364	2.66985	up
EVM0033906	0.000786	0.00227099	6.36364	2.66985	up
EVM0037176	0.000786	0.00227099	6.36364	2.66985	up
EVM0042538	0.000786	0.00227099	6.36364	2.66985	up
EVM0000705	3.87e-06	2.37e-05	6.36364	2.66985	up
EVM0006240	3.87e-06	2.37e-05	6.36364	2.66985	up
EVM0015642	3.87e-06	2.37e-05	6.36364	2.66985	up
EVM0022273	3.87e-06	2.37e-05	6.36364	2.66985	up
EVM0022761	3.87e-06	2.37e-05	6.36364	2.66985	up	NB-ARC
EVM0031938	3.87e-06	2.37e-05	6.36364	2.66985	up
EVM0032482	6e-05	0.000248398	6.36364	2.66985	up
EVM0034336	1.15e-05	6e-05	6.36364	2.66985	up
EVM0034382	3.87e-06	2.37e-05	6.36364	2.66985	up
EVM0034886	7.52e-12	5e-10	6.36364	2.66985	up
EVM0000590	8.26e-06	4.52e-05	0.159091	-2.65208	down
EVM0005089	8.26e-06	4.52e-05	0.159091	-2.65208	down
EVM0012323	0.00431	0.00988186	0.159091	-2.65208	down
EVM0014227	0.00431	0.00988186	0.159091	-2.65208	down
EVM0016294	0.00431	0.00988186	0.159091	-2.65208	down
EVM0016401	0.0121	0.0242333	0.159091	-2.65208	down
EVM0017420	0.00431	0.00988186	0.159091	-2.65208	down
EVM0017582	0.00166	0.00434414	0.159091	-2.65208	down
EVM0029122	0.000248	0.00083821	0.159091	-2.65208	down
EVM0031182	0.00159	0.0041824	0.159091	-2.65208	down
EVM0031316	0.000248	0.00083821	0.159091	-2.65208	down
EVM0008106	1.29e-10	4.98e-09	6.28409	2.6517	up
EVM0017345	1.21e-10	4.73e-09	6.25758	2.6456	up
EVM0015549	6.31e-05	0.000258909	6.23636	2.64071	up
EVM0006147	2.01e-09	4.64e-08	6.20455	2.63333	up
EVM0007379	2.01e-09	4.64e-08	6.20455	2.63333	up
EVM0009291	2.01e-09	4.64e-08	6.20455	2.63333	up
EVM0025654	2.01e-09	4.64e-08	6.20455	2.63333	up
EVM0028355	1.03e-05	5.45e-05	6.20455	2.63333	up
EVM0029503	2.01e-09	4.64e-08	6.20455	2.63333	up
EVM0037669	2.01e-09	4.64e-08	6.20455	2.63333	up
EVM0006546	8.73e-06	4.74e-05	6.15152	2.62094	up
EVM0021667	0.000113	0.00042605	6.15152	2.62094	up
EVM0027834	1.72e-06	1.2e-05	6.15152	2.62094	up
EVM0038599	8.73e-06	4.74e-05	6.15152	2.62094	up
EVM0039694	8.73e-06	4.74e-05	6.15152	2.62094	up
EVM0037332	6.97e-09	1.25e-07	6.10909	2.61096	up
EVM0038201	7.54e-17	5.32e-14	6.10909	2.61096	up
EVM0002399	7.39e-09	1.31e-07	6.04545	2.59585	up
EVM0012868	7.39e-09	1.31e-07	6.04545	2.59585	up
EVM0021826	0.00137	0.00366316	6.04545	2.59585	up
EVM0022344	0.00137	0.00366316	6.04545	2.59585	up
EVM0023622	0.00137	0.00366316	6.04545	2.59585	up
EVM0030421	7.39e-09	1.31e-07	6.04545	2.59585	up
EVM0032116	0.00137	0.00366316	6.04545	2.59585	up
EVM0034673	0.00137	0.00366316	6.04545	2.59585	up
EVM0037499	0.00137	0.00366316	6.04545	2.59585	up
EVM0038593	7.39e-09	1.31e-07	6.04545	2.59585	up
EVM0039111	0.00137	0.00366316	6.04545	2.59585	up
EVM0040124	0.00137	0.00366316	6.04545	2.59585	up
EVM0040297	7.39e-09	1.31e-07	6.04545	2.59585	up
EVM0041933	0.00137	0.00366316	6.04545	2.59585	up
EVM0039915	2.64e-08	3.69e-07	6	2.58496	up
EVM0016128	1.21e-14	3.26e-12	5.98182	2.58058	up
EVM0035934	3.66e-10	1.18e-08	5.98182	2.58058	up
EVM0003846	5.82e-07	4.84e-06	0.167464	-2.57808	down
EVM0012435	5.82e-07	4.84e-06	0.167464	-2.57808	down
EVM0042511	5.82e-07	4.84e-06	0.167464	-2.57808	down
EVM0007928	1.89e-05	9.2e-05	5.93939	2.57032	up
EVM0010628	1.89e-05	9.2e-05	5.93939	2.57032	up
EVM0012848	1.89e-05	9.2e-05	5.93939	2.57032	up
EVM0030327	1.89e-05	9.2e-05	5.93939	2.57032	up
EVM0031179	1.89e-05	9.2e-05	5.93939	2.57032	up
EVM0033344	1.89e-05	9.2e-05	5.93939	2.57032	up
EVM0036472	1.89e-05	9.2e-05	5.93939	2.57032	up
EVM0038015	1.89e-05	9.2e-05	5.93939	2.57032	up	NB-ARC
EVM0040479	1.89e-05	9.2e-05	5.93939	2.57032	up
EVM0023231	0.00467	0.0105948	0.169697	-2.55897	down
EVM0001995	2.49e-08	3.51e-07	5.88636	2.55738	up
EVM0007975	2.49e-08	3.51e-07	5.88636	2.55738	up
EVM0015974	2.49e-08	3.51e-07	5.88636	2.55738	up
EVM0016104	2.49e-08	3.51e-07	5.88636	2.55738	up
EVM0027842	2.49e-08	3.51e-07	5.88636	2.55738	up
EVM0034550	2.49e-08	3.51e-07	5.88636	2.55738	up
EVM0011564	1.32e-13	2.11e-11	5.85455	2.54956	up
EVM0018288	2.07e-08	3.03e-07	5.85455	2.54956	up
EVM0026023	1.32e-13	2.11e-11	5.85455	2.54956	up
EVM0030422	1.41e-12	1.34e-10	5.83333	2.54432	up
EVM0002473	0.0019	0.00486448	0.173554	-2.52655	down	NB-ARC
EVM0002645	3.95e-05	0.00017366	5.72727	2.51785	up
EVM0003335	3.95e-05	0.00017366	5.72727	2.51785	up
EVM0004357	3.95e-05	0.00017366	5.72727	2.51785	up
EVM0005530	1.86e-06	1.28e-05	5.72727	2.51785	up
EVM0012933	3.95e-05	0.00017366	5.72727	2.51785	up
EVM0016760	1.14e-12	1.17e-10	5.72727	2.51785	up
EVM0019042	0.00235	0.00586571	5.72727	2.51785	up
EVM0019407	0.000188	0.000659292	5.72727	2.51785	up
EVM0024440	3.95e-05	0.00017366	5.72727	2.51785	up
EVM0027523	3.95e-05	0.00017366	5.72727	2.51785	up
EVM0028539	0.00235	0.00586571	5.72727	2.51785	up
EVM0034329	3.95e-05	0.00017366	5.72727	2.51785	up
EVM0034987	1.14e-12	1.17e-10	5.72727	2.51785	up
EVM0035159	0.00235	0.00586571	5.72727	2.51785	up
EVM0035896	7.77e-08	9.03e-07	5.72727	2.51785	up
EVM0036988	7.77e-08	9.03e-07	5.72727	2.51785	up
EVM0037583	2.42e-10	8.45e-09	5.72727	2.51785	up
EVM0025421	4.5e-16	2.25e-13	5.66942	2.5032	up
EVM0010867	2.48e-06	1.63e-05	0.176768	-2.50007	down
EVM0017281	2.48e-06	1.63e-05	0.176768	-2.50007	down
EVM0032699	8.37e-11	3.55e-09	5.63636	2.49476	up
EVM0032455	1.26e-09	3.12e-08	5.62937	2.49297	up
EVM0000045	2.98e-05	0.000135999	5.62121	2.49088	up
EVM0033438	4.93e-10	1.51e-08	0.178182	-2.48858	down
EVM0000264	1.71e-08	2.59e-07	5.6	2.48543	up
EVM0005104	8.09e-12	5.29e-10	5.6	2.48543	up
EVM0009925	8.09e-12	5.29e-10	5.6	2.48543	up
EVM0012478	1.26e-12	1.26e-10	5.58586	2.48178	up
EVM0008025	2.26e-07	2.17e-06	5.56818	2.47721	up
EVM0010857	2.26e-07	2.17e-06	5.56818	2.47721	up
EVM0022946	2.26e-07	2.17e-06	5.56818	2.47721	up
EVM0033392	2.26e-07	2.17e-06	5.56818	2.47721	up
EVM0041742	2.26e-07	2.17e-06	5.56818	2.47721	up
EVM0006880	1.66e-06	1.16e-05	5.54545	2.47131	up
EVM0021998	7.54e-09	1.33e-07	5.51515	2.4634	up
EVM0000737	2.11e-05	0.000100922	5.51515	2.4634	up
EVM0002632	7.95e-05	0.000315775	5.51515	2.4634	up
EVM0006172	7.95e-05	0.000315775	5.51515	2.4634	up
EVM0006233	0.00528	0.0117826	5.51515	2.4634	up
EVM0012561	7.95e-05	0.000315775	5.51515	2.4634	up
EVM0013018	7.95e-05	0.000315775	5.51515	2.4634	up
EVM0013901	7.95e-05	0.000315775	5.51515	2.4634	up
EVM0018251	7.95e-05	0.000315775	5.51515	2.4634	up
EVM0020993	7.95e-05	0.000315775	5.51515	2.4634	up
EVM0023057	6.28e-05	0.000257987	5.51515	2.4634	up
EVM0026291	7.95e-05	0.000315775	5.51515	2.4634	up
EVM0026325	6.28e-05	0.000257987	5.51515	2.4634	up
EVM0030281	7.95e-05	0.000315775	5.51515	2.4634	up
EVM0032211	7.95e-05	0.000315775	5.51515	2.4634	up
EVM0033072	7.95e-05	0.000315775	5.51515	2.4634	up
EVM0033114	7.95e-05	0.000315775	5.51515	2.4634	up
EVM0033737	7.95e-05	0.000315775	5.51515	2.4634	up
EVM0035550	7.95e-05	0.000315775	5.51515	2.4634	up
EVM0036305	7.95e-05	0.000315775	5.51515	2.4634	up
EVM0039578	7.95e-05	0.000315775	5.51515	2.4634	up
EVM0042130	7.95e-05	0.000315775	5.51515	2.4634	up
EVM0012120	0.0113	0.0227967	0.181818	-2.45943	down
EVM0018176	0.0113	0.0227967	0.181818	-2.45943	down
EVM0031283	0.0113	0.0227967	0.181818	-2.45943	down
EVM0032329	0.0238	0.0436427	0.181818	-2.45943	down
EVM0033690	0.0113	0.0227967	0.181818	-2.45943	down
EVM0040588	1.3e-07	1.37e-06	0.181818	-2.45943	down
EVM0041495	9.86e-05	0.000379939	0.181818	-2.45943	down
EVM0000403	4.84e-11	2.3e-09	5.47273	2.45226	up
EVM0026499	2.69e-12	2.23e-10	5.47273	2.45226	up
EVM0011799	1.3e-10	5.01e-09	5.45455	2.44746	up
EVM0011573	4.78e-09	9.15e-08	5.42584	2.43985	up
EVM0003299	6.14e-07	5.06e-06	5.40909	2.43539	up
EVM0005568	0.00395	0.00916597	5.40909	2.43539	up
EVM0005917	0.00395	0.00916597	5.40909	2.43539	up
EVM0007511	0.00395	0.00916597	5.40909	2.43539	up
EVM0013289	0.00395	0.00916597	5.40909	2.43539	up
EVM0014506	0.00395	0.00916597	5.40909	2.43539	up
EVM0014778	0.00395	0.00916597	5.40909	2.43539	up
EVM0015117	0.00395	0.00916597	5.40909	2.43539	up
EVM0020355	0.00395	0.00916597	5.40909	2.43539	up
EVM0022377	6.14e-07	5.06e-06	5.40909	2.43539	up
EVM0026589	6.14e-07	5.06e-06	5.40909	2.43539	up
EVM0028469	0.00395	0.00916597	5.40909	2.43539	up
EVM0032240	0.00395	0.00916597	5.40909	2.43539	up
EVM0034593	0.00395	0.00916597	5.40909	2.43539	up
EVM0037498	0.00395	0.00916597	5.40909	2.43539	up
EVM0039909	6.14e-07	5.06e-06	5.40909	2.43539	up
EVM0040024	2.1e-06	1.42e-05	5.40909	2.43539	up
EVM0040638	6.14e-07	5.06e-06	5.40909	2.43539	up
EVM0006813	0.000818	0.00235296	5.36364	2.42321	up
EVM0019318	5.76e-21	4.61e-17	5.35606	2.42117	up
EVM0000194	2.5e-10	8.67e-09	5.34545	2.41831	up
EVM0007429	2.5e-10	8.67e-09	5.34545	2.41831	up
EVM0010645	0.000664	0.00195572	5.34545	2.41831	up
EVM0033059	2.5e-10	8.67e-09	5.34545	2.41831	up
EVM0025734	9.6e-06	5.12e-05	0.187166	-2.41761	down
EVM0033790	9.6e-06	5.12e-05	0.187166	-2.41761	down
EVM0009766	0.000155	0.000559685	5.30303	2.40682	up
EVM0014104	0.000155	0.000559685	5.30303	2.40682	up
EVM0020154	0.000155	0.000559685	5.30303	2.40682	up
EVM0021384	0.000155	0.000559685	5.30303	2.40682	up	NB-ARC
EVM0022713	0.000155	0.000559685	5.30303	2.40682	up
EVM0023948	0.000155	0.000559685	5.30303	2.40682	up
EVM0024701	0.000155	0.000559685	5.30303	2.40682	up
EVM0029545	0.000155	0.000559685	5.30303	2.40682	up
EVM0039150	0.000155	0.000559685	5.30303	2.40682	up
EVM0039920	0.000155	0.000559685	5.30303	2.40682	up
EVM0009157	4.81e-11	2.29e-09	5.27273	2.39855	up
EVM0000599	1.58e-06	1.12e-05	5.25	2.39232	up
EVM0014783	1.58e-06	1.12e-05	5.25	2.39232	up
EVM0016389	1.58e-06	1.12e-05	5.25	2.39232	up
EVM0016705	4.93e-06	2.92e-05	5.25	2.39232	up
EVM0018045	1.58e-06	1.12e-05	5.25	2.39232	up
EVM0019728	1.58e-06	1.12e-05	5.25	2.39232	up
EVM0022681	4.93e-06	2.92e-05	5.25	2.39232	up
EVM0024833	1.68e-07	1.7e-06	5.25	2.39232	up
EVM0031310	1.58e-06	1.12e-05	5.25	2.39232	up
EVM0036123	1.58e-06	1.12e-05	5.25	2.39232	up
EVM0036833	1.58e-06	1.12e-05	5.25	2.39232	up
EVM0009107	0.00207	0.00523877	0.190909	-2.38904	down
EVM0009191	0.0202	0.0379226	0.190909	-2.38904	down
EVM0034332	0.00207	0.00523877	0.190909	-2.38904	down
EVM0036209	0.00207	0.00523877	0.190909	-2.38904	down
EVM0014378	3.33e-14	7.01e-12	5.23776	2.38895	up
EVM0012514	0.000525	0.00159873	5.21818	2.38355	up
EVM0016895	1.13e-09	2.86e-08	5.21818	2.38355	up
EVM0031385	1.13e-09	2.86e-08	5.21818	2.38355	up
EVM0039372	2.48e-13	3.54e-11	5.20661	2.38034	up
EVM0040215	1.36e-15	5.83e-13	5.19697	2.37767	up
EVM0039418	8.12e-09	1.42e-07	0.193676	-2.36828	down
EVM0022755	1.53e-16	9.41e-14	5.16162	2.36782	up
EVM0000810	4.29e-06	2.59e-05	0.194444	-2.36257	down
EVM0003973	0.0065	0.0140921	5.09091	2.34792	up
EVM0003987	3.83e-06	2.35e-05	5.09091	2.34792	up
EVM0004099	4.59e-09	8.85e-08	5.09091	2.34792	up
EVM0004652	4.59e-09	8.85e-08	5.09091	2.34792	up
EVM0005742	0.000294	0.000969905	5.09091	2.34792	up
EVM0006037	4.59e-09	8.85e-08	5.09091	2.34792	up
EVM0006731	3.83e-06	2.35e-05	5.09091	2.34792	up
EVM0010139	0.000294	0.000969905	5.09091	2.34792	up
EVM0010613	0.0065	0.0140921	5.09091	2.34792	up
EVM0012135	3.83e-06	2.35e-05	5.09091	2.34792	up
EVM0012790	2.11e-14	4.96e-12	5.09091	2.34792	up
EVM0013540	0.000294	0.000969905	5.09091	2.34792	up
EVM0013568	8.9e-07	6.94e-06	5.09091	2.34792	up
EVM0013862	3.83e-06	2.35e-05	5.09091	2.34792	up
EVM0013936	0.000294	0.000969905	5.09091	2.34792	up
EVM0014298	0.000294	0.000969905	5.09091	2.34792	up
EVM0017728	0.000294	0.000969905	5.09091	2.34792	up
EVM0018763	0.0065	0.0140921	5.09091	2.34792	up
EVM0020217	0.0065	0.0140921	5.09091	2.34792	up
EVM0020466	0.000294	0.000969905	5.09091	2.34792	up
EVM0021697	0.000294	0.000969905	5.09091	2.34792	up
EVM0022141	0.0065	0.0140921	5.09091	2.34792	up
EVM0025901	3.83e-06	2.35e-05	5.09091	2.34792	up
EVM0027255	3.83e-06	2.35e-05	5.09091	2.34792	up
EVM0028395	4.59e-09	8.85e-08	5.09091	2.34792	up
EVM0029267	0.000294	0.000969905	5.09091	2.34792	up
EVM0029386	0.000294	0.000969905	5.09091	2.34792	up
EVM0030077	0.0065	0.0140921	5.09091	2.34792	up
EVM0030547	0.0065	0.0140921	5.09091	2.34792	up
EVM0031026	0.000294	0.000969905	5.09091	2.34792	up
EVM0033515	2.11e-14	4.96e-12	5.09091	2.34792	up
EVM0035045	0.000294	0.000969905	5.09091	2.34792	up
EVM0036184	3.83e-06	2.35e-05	5.09091	2.34792	up
EVM0037620	4.59e-09	8.85e-08	5.09091	2.34792	up
EVM0038122	4.59e-09	8.85e-08	5.09091	2.34792	up
EVM0038240	6.96e-05	0.000282391	5.09091	2.34792	up
EVM0038824	4.59e-09	8.85e-08	5.09091	2.34792	up
EVM0022148	1.99e-06	1.36e-05	5.09091	2.34792	up
EVM0007345	2.78e-05	0.000128461	5	2.32193	up
EVM0017167	9.5e-08	1.07e-06	5	2.32193	up
EVM0040193	2.78e-05	0.000128461	5	2.32193	up
EVM0028833	2.21e-07	2.13e-06	4.98485	2.31755	up
EVM0040535	8.83e-08	1.01e-06	4.98485	2.31755	up
EVM0006167	9.46e-12	6e-10	4.97861	2.31574	up
EVM0003082	9.55e-06	5.11e-05	0.200957	-2.31504	down
EVM0002948	1.68e-08	2.56e-07	4.96364	2.3114	up
EVM0012212	9.15e-07	7.11e-06	4.96364	2.3114	up
EVM0017917	1.68e-08	2.56e-07	4.96364	2.3114	up
EVM0020816	1.68e-08	2.56e-07	4.96364	2.3114	up
EVM0022149	1.68e-08	2.56e-07	4.96364	2.3114	up
EVM0023989	1.68e-08	2.56e-07	4.96364	2.3114	up
EVM0026018	1.68e-08	2.56e-07	4.96364	2.3114	up
EVM0026986	0.00117	0.00319608	4.96364	2.3114	up
EVM0034039	2.33e-06	1.55e-05	4.96364	2.3114	up
EVM0037854	9.97e-08	1.12e-06	4.94949	2.30728	up
EVM0027321	5.83e-07	4.85e-06	0.202479	-2.30415	down
EVM0029558	0.000156	0.000562618	0.202479	-2.30415	down
EVM0000058	8.88e-06	4.8e-05	4.93182	2.30212	up
EVM0004803	8.88e-06	4.8e-05	4.93182	2.30212	up
EVM0005811	8.88e-06	4.8e-05	4.93182	2.30212	up
EVM0014183	8.88e-06	4.8e-05	4.93182	2.30212	up
EVM0022498	1.88e-06	1.29e-05	4.93182	2.30212	up
EVM0024785	8.88e-06	4.8e-05	4.93182	2.30212	up
EVM0025139	8.88e-06	4.8e-05	4.93182	2.30212	up
EVM0026981	8.88e-06	4.8e-05	4.93182	2.30212	up
EVM0028092	6.07e-11	2.78e-09	4.93182	2.30212	up
EVM0029477	0.000448	0.00139001	4.93182	2.30212	up
EVM0037294	8.88e-06	4.8e-05	4.93182	2.30212	up
EVM0041048	8.88e-06	4.8e-05	4.93182	2.30212	up	NB-ARC
EVM0041044	3.61e-10	1.17e-08	4.91736	2.29788	up
EVM0028518	5.91e-05	0.000244968	4.90909	2.29546	up
EVM0039650	4.61e-05	0.000197429	4.90909	2.29546	up
EVM0029017	8.81e-07	6.87e-06	4.90374	2.29388	up
EVM0021976	9.34e-16	4.45e-13	4.9	2.29278	up
EVM0034074	8.45e-13	9.05e-11	4.8951	2.29134	up	NB-ARC
EVM0040072	0.000661	0.00194808	0.204545	-2.28951	down
EVM0001721	0.00054	0.00163548	4.87879	2.28652	up
EVM0002009	2.18e-12	1.86e-10	4.87879	2.28652	up
EVM0002125	0.00054	0.00163548	4.87879	2.28652	up
EVM0006857	2.18e-12	1.86e-10	4.87879	2.28652	up
EVM0007937	0.00054	0.00163548	4.87879	2.28652	up
EVM0008855	2.18e-12	1.86e-10	4.87879	2.28652	up
EVM0009259	0.00054	0.00163548	4.87879	2.28652	up
EVM0009971	0.00054	0.00163548	4.87879	2.28652	up
EVM0011890	0.00054	0.00163548	4.87879	2.28652	up
EVM0012400	6.49e-14	1.18e-11	4.87879	2.28652	up
EVM0016289	0.00054	0.00163548	4.87879	2.28652	up
EVM0020705	0.00054	0.00163548	4.87879	2.28652	up
EVM0024433	0.00054	0.00163548	4.87879	2.28652	up
EVM0029150	0.00054	0.00163548	4.87879	2.28652	up
EVM0032578	2.18e-12	1.86e-10	4.87879	2.28652	up
EVM0041128	0.00054	0.00163548	4.87879	2.28652	up
EVM0041415	0.00054	0.00163548	4.87879	2.28652	up
EVM0010137	5.95e-10	1.71e-08	4.8595	2.28081	up
EVM0011814	1.26e-05	6.47e-05	4.8595	2.28081	up
EVM0002197	5.61e-08	6.9e-07	4.83636	2.27392	up
EVM0010309	5.61e-08	6.9e-07	4.83636	2.27392	up
EVM0021385	5.61e-08	6.9e-07	4.83636	2.27392	up
EVM0023301	5.61e-08	6.9e-07	4.83636	2.27392	up
EVM0023959	5.61e-08	6.9e-07	4.83636	2.27392	up
EVM0024357	5.61e-08	6.9e-07	4.83636	2.27392	up
EVM0024664	5.61e-08	6.9e-07	4.83636	2.27392	up
EVM0027848	5.61e-08	6.9e-07	4.83636	2.27392	up
EVM0029794	5.61e-08	6.9e-07	4.83636	2.27392	up
EVM0036893	5.61e-08	6.9e-07	4.83636	2.27392	up
EVM0011908	1.63e-06	1.15e-05	4.81818	2.26849	up
EVM0015215	2.87e-07	2.67e-06	4.81818	2.26849	up
EVM0002429	1.42e-07	1.47e-06	4.79144	2.26046	up
EVM0009508	0.000447	0.00138817	4.77273	2.25481	up
EVM0011228	1.59e-11	9.23e-10	4.77273	2.25481	up
EVM0036273	0.000447	0.00138817	4.77273	2.25481	up
EVM0039724	1.59e-11	9.23e-10	4.77273	2.25481	up
EVM0000985	8.32e-09	1.45e-07	4.77273	2.25481	up
EVM0005071	1.97e-05	9.53e-05	4.77273	2.25481	up
EVM0006876	1.97e-05	9.53e-05	4.77273	2.25481	up
EVM0018232	0.0105	0.0213625	4.77273	2.25481	up
EVM0025803	0.0105	0.0213625	4.77273	2.25481	up
EVM0027187	0.0105	0.0213625	4.77273	2.25481	up
EVM0030121	0.0105	0.0213625	4.77273	2.25481	up
EVM0030407	1.97e-05	9.53e-05	4.77273	2.25481	up
EVM0030848	0.0105	0.0213625	4.77273	2.25481	up
EVM0037372	0.0105	0.0213625	4.77273	2.25481	up
EVM0038355	0.0105	0.0213625	4.77273	2.25481	up
EVM0042086	1.97e-05	9.53e-05	4.77273	2.25481	up
EVM0003517	0.000119	0.000444965	4.72727	2.24101	up
EVM0033399	5.18e-10	1.56e-08	4.72727	2.24101	up
EVM0010174	0.000886	0.00252405	0.212121	-2.23704	down
EVM0027006	0.000886	0.00252405	0.212121	-2.23704	down
EVM0009280	0.00064	0.00189317	0.212121	-2.23704	down	NB-ARC
EVM0013101	1.02e-05	5.4e-05	0.212121	-2.23704	down
EVM0019206	0.00547	0.0121456	0.212121	-2.23704	down
EVM0023403	0.000112	0.000422811	0.212121	-2.23704	down
EVM0031392	0.000112	0.000422811	0.212121	-2.23704	down
EVM0039776	0.0102	0.0208512	0.212121	-2.23704	down
EVM0040077	1.02e-05	5.4e-05	0.212121	-2.23704	down
EVM0041492	1.73e-07	1.73e-06	4.70909	2.23545	up
EVM0011398	3.46e-13	4.64e-11	4.6993	2.23245	up
EVM0036367	6.1e-06	3.52e-05	4.69318	2.23057	up
EVM0013852	1.91e-12	1.67e-10	4.67914	2.22624	up
EVM0002281	0.000967	0.00272439	4.66667	2.22239	up	NB-ARC
EVM0002456	0.000967	0.00272439	4.66667	2.22239	up
EVM0004492	0.000967	0.00272439	4.66667	2.22239	up
EVM0005514	0.0018	0.00465265	4.66667	2.22239	up
EVM0006012	0.000967	0.00272439	4.66667	2.22239	up
EVM0011223	0.000967	0.00272439	4.66667	2.22239	up
EVM0013748	0.000967	0.00272439	4.66667	2.22239	up
EVM0014006	0.000669	0.00196948	4.66667	2.22239	up
EVM0018113	0.000967	0.00272439	4.66667	2.22239	up
EVM0024453	1.42e-06	1.03e-05	4.66667	2.22239	up
EVM0024512	0.000967	0.00272439	4.66667	2.22239	up
EVM0024668	0.000967	0.00272439	4.66667	2.22239	up
EVM0031077	0.000967	0.00272439	4.66667	2.22239	up
EVM0031503	0.000967	0.00272439	4.66667	2.22239	up
EVM0035121	0.000967	0.00272439	4.66667	2.22239	up
EVM0036601	0.000967	0.00272439	4.66667	2.22239	up
EVM0036853	0.000967	0.00272439	4.66667	2.22239	up
EVM0037986	0.000967	0.00272439	4.66667	2.22239	up
EVM0042402	9.71e-11	4.02e-09	4.66667	2.22239	up
EVM0033959	3.13e-12	2.51e-10	4.64545	2.21582	up
EVM0007411	7.18e-17	5.32e-14	4.63636	2.21299	up
EVM0012534	9.28e-05	0.000360777	4.63636	2.21299	up
EVM0023082	7.18e-17	5.32e-14	4.63636	2.21299	up
EVM0028367	7.18e-17	5.32e-14	4.63636	2.21299	up
EVM0040745	7.18e-17	5.32e-14	4.63636	2.21299	up
EVM0001263	4.18e-05	0.000180985	4.61364	2.2059	up
EVM0002093	4.18e-05	0.000180985	4.61364	2.2059	up
EVM0003104	4.18e-05	0.000180985	4.61364	2.2059	up
EVM0006785	2.56e-05	0.000119585	4.61364	2.2059	up
EVM0009446	9.75e-05	0.000376607	4.61364	2.2059	up
EVM0011237	4.18e-05	0.000180985	4.61364	2.2059	up
EVM0013158	4.18e-05	0.000180985	4.61364	2.2059	up
EVM0019738	4.18e-05	0.000180985	4.61364	2.2059	up
EVM0024451	2.26e-10	8.01e-09	4.61364	2.2059	up
EVM0024596	4.18e-05	0.000180985	4.61364	2.2059	up
EVM0034063	4.18e-05	0.000180985	4.61364	2.2059	up
EVM0035214	3.35e-08	4.51e-07	4.61364	2.2059	up
EVM0035483	4.18e-05	0.000180985	4.61364	2.2059	up
EVM0037233	4.18e-05	0.000180985	4.61364	2.2059	up
EVM0037820	4.18e-05	0.000180985	4.61364	2.2059	up
EVM0039302	1.96e-05	9.5e-05	4.61364	2.2059	up
EVM0001299	4.96e-07	4.26e-06	4.58182	2.19592	up
EVM0003008	4.96e-07	4.26e-06	4.58182	2.19592	up
EVM0006451	4.96e-07	4.26e-06	4.58182	2.19592	up
EVM0018560	0.000129	0.000477593	4.58182	2.19592	up
EVM0018582	4.96e-07	4.26e-06	4.58182	2.19592	up
EVM0025295	4.96e-07	4.26e-06	4.58182	2.19592	up
EVM0028816	4.96e-07	4.26e-06	4.58182	2.19592	up
EVM0033227	4.96e-07	4.26e-06	4.58182	2.19592	up
EVM0033410	0.000201	0.000699157	4.58182	2.19592	up
EVM0034719	4.96e-07	4.26e-06	4.58182	2.19592	up
EVM0039935	4.96e-07	4.26e-06	4.58182	2.19592	up
EVM0042297	4.96e-07	4.26e-06	4.58182	2.19592	up
EVM0002048	3.77e-09	7.6e-08	4.56061	2.18923	up
EVM0008156	5.07e-10	1.54e-08	4.56061	2.18923	up
EVM0019391	1.97e-11	1.12e-09	4.56061	2.18923	up
EVM0036788	6.28e-06	3.61e-05	4.56061	2.18923	up
EVM0017185	3.96e-09	7.91e-08	4.54545	2.18442	up
EVM0035711	1.81e-15	7.16e-13	4.54545	2.18442	up
EVM0010237	1.42e-05	7.19e-05	4.53409	2.18081	up
EVM0013444	5.18e-06	3.05e-05	4.53409	2.18081	up
EVM0001220	1.09e-07	1.19e-06	0.221344	-2.17564	down
EVM0039553	9.25e-09	1.56e-07	4.5124	2.17389	up
EVM0001513	1.13e-12	1.17e-10	4.5035	2.17105	up
EVM0027380	2.58e-06	1.68e-05	0.222727	-2.16665	down
EVM0034794	2.58e-06	1.68e-05	0.222727	-2.16665	down
EVM0026840	6.94e-09	1.25e-07	4.48485	2.16506	up
EVM0000722	1.33e-06	9.75e-06	4.45455	2.15528	up
EVM0000982	0.00988	0.020313	4.45455	2.15528	up
EVM0001018	8.56e-05	0.000335834	4.45455	2.15528	up
EVM0001106	0.00169	0.00440057	4.45455	2.15528	up
EVM0001809	8.56e-05	0.000335834	4.45455	2.15528	up
EVM0003033	0.0167	0.0319929	4.45455	2.15528	up
EVM0003331	6.39e-05	0.000261743	4.45455	2.15528	up
EVM0003368	3.08e-14	6.66e-12	4.45455	2.15528	up
EVM0003569	0.00169	0.00440057	4.45455	2.15528	up
EVM0004497	0.00169	0.00440057	4.45455	2.15528	up
EVM0004586	8.56e-05	0.000335834	4.45455	2.15528	up
EVM0004597	1.33e-06	9.75e-06	4.45455	2.15528	up
EVM0006116	0.00169	0.00440057	4.45455	2.15528	up
EVM0006127	8.56e-05	0.000335834	4.45455	2.15528	up
EVM0006500	8.56e-05	0.000335834	4.45455	2.15528	up
EVM0006709	0.000188	0.000659292	4.45455	2.15528	up
EVM0008169	0.00169	0.00440057	4.45455	2.15528	up
EVM0009241	8.56e-05	0.000335834	4.45455	2.15528	up
EVM0009692	3.08e-14	6.66e-12	4.45455	2.15528	up
EVM0009713	2.31e-09	5.16e-08	4.45455	2.15528	up
EVM0012148	0.00169	0.00440057	4.45455	2.15528	up
EVM0012506	2.31e-09	5.16e-08	4.45455	2.15528	up
EVM0013941	0.00169	0.00440057	4.45455	2.15528	up
EVM0014385	2.31e-09	5.16e-08	4.45455	2.15528	up
EVM0015480	0.0167	0.0319929	4.45455	2.15528	up
EVM0015758	8.56e-05	0.000335834	4.45455	2.15528	up
EVM0016119	0.00169	0.00440057	4.45455	2.15528	up
EVM0018226	8.56e-05	0.000335834	4.45455	2.15528	up
EVM0018266	8.56e-05	0.000335834	4.45455	2.15528	up
EVM0020110	8.56e-05	0.000335834	4.45455	2.15528	up
EVM0020786	0.00169	0.00440057	4.45455	2.15528	up
EVM0022684	0.00169	0.00440057	4.45455	2.15528	up
EVM0022963	8.56e-05	0.000335834	4.45455	2.15528	up
EVM0023046	8.56e-05	0.000335834	4.45455	2.15528	up
EVM0023254	0.00301	0.0072571	4.45455	2.15528	up
EVM0023338	8.56e-05	0.000335834	4.45455	2.15528	up
EVM0023352	0.00169	0.00440057	4.45455	2.15528	up
EVM0025377	0.00169	0.00440057	4.45455	2.15528	up
EVM0026208	3.08e-14	6.66e-12	4.45455	2.15528	up
EVM0026935	0.00169	0.00440057	4.45455	2.15528	up
EVM0027620	0.00169	0.00440057	4.45455	2.15528	up
EVM0028815	0.0167	0.0319929	4.45455	2.15528	up
EVM0029638	1.33e-06	9.75e-06	4.45455	2.15528	up
EVM0032168	3.75e-09	7.57e-08	4.45455	2.15528	up
EVM0032340	0.000188	0.000659292	4.45455	2.15528	up
EVM0032955	3.57e-21	4.28e-17	4.45455	2.15528	up
EVM0034175	2.31e-09	5.16e-08	4.45455	2.15528	up
EVM0035337	8.56e-05	0.000335834	4.45455	2.15528	up
EVM0035961	0.00169	0.00440057	4.45455	2.15528	up
EVM0036012	0.00169	0.00440057	4.45455	2.15528	up
EVM0036275	1.33e-06	9.75e-06	4.45455	2.15528	up
EVM0036801	8.56e-05	0.000335834	4.45455	2.15528	up
EVM0037779	2.31e-09	5.16e-08	4.45455	2.15528	up
EVM0037946	2.31e-09	5.16e-08	4.45455	2.15528	up
EVM0039325	0.00169	0.00440057	4.45455	2.15528	up
EVM0039558	8.56e-05	0.000335834	4.45455	2.15528	up
EVM0039786	1.33e-06	9.75e-06	4.45455	2.15528	up
EVM0040250	0.00169	0.00440057	4.45455	2.15528	up
EVM0041049	0.00169	0.00440057	4.45455	2.15528	up
EVM0041421	0.00169	0.00440057	4.45455	2.15528	up
EVM0014979	0.00274	0.00668882	0.224599	-2.15458	down
EVM0017132	3.61e-05	0.000160536	0.224599	-2.15458	down
EVM0041797	0.00787	0.0166667	0.224599	-2.15458	down
EVM0003291	0.000342	0.00109673	0.227273	-2.1375	down
EVM0019741	0.000342	0.00109673	0.227273	-2.1375	down
EVM0022410	0.000342	0.00109673	0.227273	-2.1375	down
EVM0038269	0.000342	0.00109673	0.227273	-2.1375	down
EVM0019790	7.63e-13	8.47e-11	4.39669	2.13642	up
EVM0011098	1.34e-08	2.13e-07	4.36364	2.12553	up
EVM0017943	4.02e-12	3.08e-10	4.36364	2.12553	up
EVM0018643	0.000181	0.000637915	4.36364	2.12553	up
EVM0021904	1.34e-08	2.13e-07	4.36364	2.12553	up
EVM0022725	3.82e-13	5.06e-11	4.36364	2.12553	up
EVM0006439	9.39e-09	1.57e-07	4.34848	2.12051	up
EVM0014697	4.26e-05	0.000184017	4.34848	2.12051	up
EVM0021502	9.39e-09	1.57e-07	4.34848	2.12051	up
EVM0022291	9.39e-09	1.57e-07	4.34848	2.12051	up
EVM0028046	9.39e-09	1.57e-07	4.34848	2.12051	up
EVM0031174	9.39e-09	1.57e-07	4.34848	2.12051	up
EVM0041899	9.39e-09	1.57e-07	4.34848	2.12051	up
EVM0042148	9.39e-09	1.57e-07	4.34848	2.12051	up
EVM0042295	1.95e-08	2.89e-07	4.33884	2.11731	up
EVM0010620	4.35e-08	5.61e-07	4.33523	2.11611	up
EVM0015218	2.05e-07	2e-06	4.33523	2.11611	up
EVM0006541	3.37e-06	2.11e-05	4.32727	2.11346	up
EVM0007153	3.37e-06	2.11e-05	4.32727	2.11346	up
EVM0008817	3.37e-06	2.11e-05	4.32727	2.11346	up
EVM0017461	0.00422	0.00971357	4.32727	2.11346	up
EVM0021021	9.63e-06	5.14e-05	4.32727	2.11346	up
EVM0025397	5.84e-06	3.38e-05	4.32727	2.11346	up
EVM0028817	9.31e-07	7.22e-06	4.32727	2.11346	up
EVM0030258	3.37e-06	2.11e-05	4.32727	2.11346	up
EVM0033897	3.37e-06	2.11e-05	4.32727	2.11346	up
EVM0034226	7e-08	8.29e-07	4.32727	2.11346	up
EVM0037500	3.37e-06	2.11e-05	4.32727	2.11346	up
EVM0038220	3.37e-06	2.11e-05	4.32727	2.11346	up
EVM0038527	3.37e-06	2.11e-05	4.32727	2.11346	up
EVM0040896	3.37e-06	2.11e-05	4.32727	2.11346	up
EVM0041336	3.37e-06	2.11e-05	4.32727	2.11346	up
EVM0013992	5.36e-07	4.54e-06	0.231405	-2.11151	down
EVM0024923	0.00172	0.00447237	0.231405	-2.11151	down
EVM0027755	0.00241	0.00599675	0.231405	-2.11151	down
EVM0030485	3.44e-13	4.64e-11	0.231405	-2.11151	down
EVM0030770	0.00501	0.0112682	0.231405	-2.11151	down
EVM0038514	5.36e-07	4.54e-06	0.231405	-2.11151	down
EVM0041861	2.08e-06	1.41e-05	0.231405	-2.11151	down
EVM0025678	1.31e-05	6.7e-05	4.31313	2.10874	up
EVM0008409	1.1e-08	1.8e-07	4.30769	2.10692	up
EVM0012714	8.74e-06	4.74e-05	4.30769	2.10692	up
EVM0037162	4.09e-10	1.29e-08	4.30769	2.10692	up
EVM0000374	0.000169	0.00060199	4.29545	2.10281	up
EVM0006452	0.000169	0.00060199	4.29545	2.10281	up
EVM0006542	0.000169	0.00060199	4.29545	2.10281	up
EVM0007308	1.18e-20	5.66e-17	4.29545	2.10281	up
EVM0010923	0.000169	0.00060199	4.29545	2.10281	up
EVM0014960	0.000169	0.00060199	4.29545	2.10281	up
EVM0016993	0.000169	0.00060199	4.29545	2.10281	up
EVM0017021	0.000169	0.00060199	4.29545	2.10281	up
EVM0034090	0.000169	0.00060199	4.29545	2.10281	up
EVM0034223	0.000169	0.00060199	4.29545	2.10281	up
EVM0035774	0.000169	0.00060199	4.29545	2.10281	up
EVM0038174	1.25e-09	3.1e-08	4.29545	2.10281	up
EVM0020055	1.69e-07	1.71e-06	4.28099	2.09795	up
EVM0036067	9.49e-07	7.33e-06	4.28099	2.09795	up
EVM0004422	3.62e-12	2.81e-10	4.27273	2.09516	up
EVM0005050	3.62e-12	2.81e-10	4.27273	2.09516	up
EVM0011410	3.62e-12	2.81e-10	4.27273	2.09516	up	NB-ARC
EVM0021365	3.34e-07	3.05e-06	4.27273	2.09516	up
EVM0038901	1.11e-13	1.85e-11	4.27273	2.09516	up
EVM0042525	3.62e-12	2.81e-10	4.27273	2.09516	up
EVM0012499	6.24e-08	7.55e-07	0.23445	-2.09265	down
EVM0030186	0.00224	0.00562274	0.23445	-2.09265	down
EVM0024826	3.41e-06	2.13e-05	4.26364	2.09208	up
EVM0036681	4.02e-07	3.57e-06	4.26364	2.09208	up
EVM0000415	0.00288	0.00696818	4.24242	2.08489	up
EVM0001469	0.00288	0.00696818	4.24242	2.08489	up
EVM0004984	3.43e-08	4.58e-07	4.24242	2.08489	up
EVM0008515	3.43e-08	4.58e-07	4.24242	2.08489	up
EVM0012906	0.00288	0.00696818	4.24242	2.08489	up
EVM0013616	0.00288	0.00696818	4.24242	2.08489	up
EVM0015487	3.43e-08	4.58e-07	4.24242	2.08489	up
EVM0015516	0.00288	0.00696818	4.24242	2.08489	up
EVM0017771	9.55e-06	5.11e-05	4.24242	2.08489	up
EVM0017894	0.00288	0.00696818	4.24242	2.08489	up
EVM0019154	3.43e-08	4.58e-07	4.24242	2.08489	up
EVM0020725	0.0006	0.00179186	4.24242	2.08489	up
EVM0021254	0.00288	0.00696818	4.24242	2.08489	up
EVM0024010	3.43e-08	4.58e-07	4.24242	2.08489	up
EVM0025725	0.00288	0.00696818	4.24242	2.08489	up
EVM0026701	0.00288	0.00696818	4.24242	2.08489	up
EVM0027104	0.00288	0.00696818	4.24242	2.08489	up
EVM0027316	0.00288	0.00696818	4.24242	2.08489	up
EVM0028225	0.00288	0.00696818	4.24242	2.08489	up
EVM0029272	1.72e-05	8.5e-05	4.24242	2.08489	up
EVM0030787	0.00288	0.00696818	4.24242	2.08489	up
EVM0033093	0.00288	0.00696818	4.24242	2.08489	up
EVM0034001	0.00288	0.00696818	4.24242	2.08489	up
EVM0034842	0.00288	0.00696818	4.24242	2.08489	up
EVM0035897	3.43e-08	4.58e-07	4.24242	2.08489	up
EVM0036072	0.00288	0.00696818	4.24242	2.08489	up
EVM0036253	3.43e-08	4.58e-07	4.24242	2.08489	up
EVM0036844	0.00288	0.00696818	4.24242	2.08489	up
EVM0036968	0.00288	0.00696818	4.24242	2.08489	up
EVM0038216	0.00288	0.00696818	4.24242	2.08489	up
EVM0039616	0.00288	0.00696818	4.24242	2.08489	up
EVM0041613	0.00288	0.00696818	4.24242	2.08489	up
EVM0014166	1.25e-18	2.31e-15	4.21591	2.07584	up
EVM0027431	1.16e-05	6.04e-05	4.20979	2.07375	up
EVM0005427	8.07e-06	4.45e-05	4.2	2.07039	up
EVM0006046	8.07e-06	4.45e-05	4.2	2.07039	up
EVM0009006	8.07e-06	4.45e-05	4.2	2.07039	up
EVM0013332	8.07e-06	4.45e-05	4.2	2.07039	up
EVM0014548	8.07e-06	4.45e-05	4.2	2.07039	up
EVM0021016	8.07e-06	4.45e-05	4.2	2.07039	up
EVM0022356	8.07e-06	4.45e-05	4.2	2.07039	up
EVM0022614	8.07e-06	4.45e-05	4.2	2.07039	up
EVM0037611	8.07e-06	4.45e-05	4.2	2.07039	up	NB-ARC
EVM0037631	8.07e-06	4.45e-05	4.2	2.07039	up
EVM0042185	8.07e-06	4.45e-05	4.2	2.07039	up
EVM0028012	0.00712	0.0152762	0.238636	-2.06711	down
EVM0034830	0.0137	0.0269694	0.238636	-2.06711	down
EVM0035515	0.0137	0.0269694	0.238636	-2.06711	down
EVM0000096	3.39e-08	4.55e-07	4.18939	2.06674	up
EVM0009359	1.45e-11	8.59e-10	4.18939	2.06674	up
EVM0019761	1.36e-08	2.15e-07	4.18939	2.06674	up
EVM0001561	2.75e-11	1.49e-09	4.18182	2.06413	up
EVM0007356	1.32e-07	1.38e-06	4.18182	2.06413	up
EVM0011331	3.91e-10	1.25e-08	4.18182	2.06413	up
EVM0012486	2.75e-11	1.49e-09	4.18182	2.06413	up
EVM0014566	6.17e-15	2.03e-12	4.18182	2.06413	up
EVM0035882	0.000796	0.00229684	4.18182	2.06413	up
EVM0038210	0.00044	0.00136749	4.18182	2.06413	up
EVM0011990	7.49e-10	2.07e-08	4.17614	2.06217	up
EVM0006223	1.65e-08	2.53e-07	4.17172	2.06064	up
EVM0012761	3.76e-05	0.000166343	4.17172	2.06064	up
EVM0023309	8.17e-10	2.21e-08	4.16529	2.05842	up
EVM0025994	9.96e-07	7.61e-06	4.16529	2.05842	up
EVM0026613	4.54e-17	4.19e-14	4.16084	2.05687	up
EVM0035440	1.53e-08	2.36e-07	4.15508	2.05488	up
EVM0001183	1.42e-06	1.03e-05	4.13636	2.04836	up
EVM0001662	0.000323	0.00104658	4.13636	2.04836	up
EVM0004542	0.000323	0.00104658	4.13636	2.04836	up
EVM0004910	0.000323	0.00104658	4.13636	2.04836	up
EVM0005630	0.0261	0.0473965	4.13636	2.04836	up
EVM0006826	0.000323	0.00104658	4.13636	2.04836	up
EVM0007140	0.000323	0.00104658	4.13636	2.04836	up
EVM0009360	1.14e-07	1.23e-06	4.13636	2.04836	up
EVM0013859	1.14e-07	1.23e-06	4.13636	2.04836	up
EVM0014657	0.000323	0.00104658	4.13636	2.04836	up
EVM0016787	0.000323	0.00104658	4.13636	2.04836	up
EVM0018621	6.19e-06	3.57e-05	4.13636	2.04836	up
EVM0019323	1.14e-07	1.23e-06	4.13636	2.04836	up
EVM0019364	0.0261	0.0473965	4.13636	2.04836	up
EVM0019434	0.0261	0.0473965	4.13636	2.04836	up
EVM0019623	1.14e-07	1.23e-06	4.13636	2.04836	up
EVM0019874	0.0261	0.0473965	4.13636	2.04836	up
EVM0019950	0.000323	0.00104658	4.13636	2.04836	up
EVM0021596	1.14e-07	1.23e-06	4.13636	2.04836	up
EVM0023005	0.000323	0.00104658	4.13636	2.04836	up
EVM0023290	0.0261	0.0473965	4.13636	2.04836	up
EVM0025057	0.0261	0.0473965	4.13636	2.04836	up
EVM0026723	8.48e-06	4.62e-05	4.13636	2.04836	up
EVM0026904	1.14e-07	1.23e-06	4.13636	2.04836	up
EVM0028620	1.14e-07	1.23e-06	4.13636	2.04836	up
EVM0028926	0.000323	0.00104658	4.13636	2.04836	up
EVM0029200	1.14e-07	1.23e-06	4.13636	2.04836	up
EVM0030718	0.000323	0.00104658	4.13636	2.04836	up
EVM0030996	1.14e-07	1.23e-06	4.13636	2.04836	up
EVM0032728	0.0261	0.0473965	4.13636	2.04836	up
EVM0034034	0.0261	0.0473965	4.13636	2.04836	up
EVM0034168	1.14e-07	1.23e-06	4.13636	2.04836	up
EVM0035202	6.43e-11	2.88e-09	4.13636	2.04836	up
EVM0035473	1.14e-07	1.23e-06	4.13636	2.04836	up
EVM0036272	1.68e-06	1.18e-05	4.13636	2.04836	up
EVM0038960	0.000323	0.00104658	4.13636	2.04836	up
EVM0039326	0.000323	0.00104658	4.13636	2.04836	up
EVM0039787	0.000323	0.00104658	4.13636	2.04836	up
EVM0041162	0.0261	0.0473965	4.13636	2.04836	up
EVM0041184	0.0261	0.0473965	4.13636	2.04836	up
EVM0042421	1.14e-07	1.23e-06	4.13636	2.04836	up
EVM0024799	2.1e-05	0.000100484	0.242424	-2.04439	down
EVM0029447	1.83e-09	4.29e-08	4.11189	2.0398	up
EVM0011218	2.63e-10	8.96e-09	4.10101	2.03598	up
EVM0001678	1.72e-10	6.35e-09	4.09091	2.03242	up
EVM0001901	0.000812	0.00233767	4.09091	2.03242	up
EVM0013245	0.000976	0.00273178	4.09091	2.03242	up
EVM0016347	4.09e-06	2.49e-05	4.09091	2.03242	up
EVM0026474	1.72e-10	6.35e-09	4.09091	2.03242	up
EVM0040189	1.72e-10	6.35e-09	4.09091	2.03242	up
EVM0041363	1.72e-10	6.35e-09	4.09091	2.03242	up
EVM0001980	0.000974	0.00272713	0.244755	-2.03059	down
EVM0009374	0.000974	0.00272713	0.244755	-2.03059	down
EVM0009731	0.000974	0.00272713	0.244755	-2.03059	down
EVM0003904	1.95e-08	2.89e-07	4.08333	2.02975	up
EVM0033308	3.41e-07	3.11e-06	4.08333	2.02975	up
EVM0002296	1.84e-05	9e-05	4.07273	2.026	up
EVM0005661	1.84e-05	9e-05	4.07273	2.026	up
EVM0008885	1.84e-05	9e-05	4.07273	2.026	up
EVM0011184	1.84e-05	9e-05	4.07273	2.026	up
EVM0016657	1.84e-05	9e-05	4.07273	2.026	up
EVM0017240	1.84e-05	9e-05	4.07273	2.026	up
EVM0017768	1.84e-05	9e-05	4.07273	2.026	up
EVM0019060	1.84e-05	9e-05	4.07273	2.026	up
EVM0020420	1.84e-05	9e-05	4.07273	2.026	up
EVM0021162	1.84e-05	9e-05	4.07273	2.026	up
EVM0023223	1.84e-05	9e-05	4.07273	2.026	up
EVM0025011	0.000741	0.00215839	4.07273	2.026	up
EVM0011721	1.94e-15	7.51e-13	4.05682	2.02035	up	NB-ARC
EVM0019858	1.19e-13	1.97e-11	4.04959	2.01777	up
EVM0041490	4.6e-06	2.75e-05	4.04959	2.01777	up
EVM0039822	4.36e-11	2.13e-09	4.04545	2.0163	up
EVM0016898	3.56e-05	0.000158754	0.247475	-2.01465	down
EVM0017335	4.55e-06	2.73e-05	4.03953	2.01419	up
EVM0003654	0.00418	0.00963908	4.0303	2.01089	up
EVM0009130	0.00482	0.0108724	4.0303	2.01089	up
EVM0009523	0.00482	0.0108724	4.0303	2.01089	up
EVM0010908	3.49e-07	3.17e-06	4.0303	2.01089	up
EVM0013819	3.49e-07	3.17e-06	4.0303	2.01089	up
EVM0014018	0.00482	0.0108724	4.0303	2.01089	up
EVM0014836	0.00482	0.0108724	4.0303	2.01089	up
EVM0016881	0.00482	0.0108724	4.0303	2.01089	up
EVM0018190	0.00482	0.0108724	4.0303	2.01089	up
EVM0019256	1.79e-08	2.7e-07	4.0303	2.01089	up
EVM0020115	3.49e-07	3.17e-06	4.0303	2.01089	up
EVM0021659	0.00482	0.0108724	4.0303	2.01089	up
EVM0022627	0.00482	0.0108724	4.0303	2.01089	up
EVM0023966	0.00482	0.0108724	4.0303	2.01089	up
EVM0028606	0.00482	0.0108724	4.0303	2.01089	up
EVM0035500	0.00482	0.0108724	4.0303	2.01089	up
EVM0036488	3.49e-07	3.17e-06	4.0303	2.01089	up
EVM0036974	0.000104	0.000396795	4.0303	2.01089	up
EVM0038426	8.54e-06	4.65e-05	4.0303	2.01089	up
EVM0039188	0.00482	0.0108724	4.0303	2.01089	up
EVM0040171	0.00482	0.0108724	4.0303	2.01089	up
EVM0024752	1.21e-16	8.26e-14	4.01705	2.00613	up
EVM0018753	1.32e-07	1.38e-06	0.249012	-2.00571	down
EVM0021973	5.09e-06	3.01e-05	0.249012	-2.00571	down
EVM0019000	2.8e-09	6.03e-08	4.01399	2.00504	up
EVM0031278	2.17e-07	2.1e-06	4.00909	2.00328	up
EVM0040902	3.08e-06	1.96e-05	4.00909	2.00328	up
EVM0006389	9.19e-10	2.43e-08	4	2	up
EVM0015366	9.19e-10	2.43e-08	4	2	up
EVM0023239	9.19e-10	2.43e-08	4	2	up
EVM0025432	9.19e-10	2.43e-08	4	2	up
EVM0028743	1.07e-10	4.32e-09	4	2	up
EVM0036107	0.00142	0.00378084	4	2	up
EVM0037273	4.61e-06	2.76e-05	4	2	up
EVM0038641	9.62e-07	7.41e-06	4	2	up
EVM0039268	9.19e-10	2.43e-08	4	2	up
EVM0015663	1.46e-12	1.36e-10	3.99174	1.99702	up
EVM0031824	1.18e-05	6.13e-05	0.251196	-1.99311	down
EVM0001667	0.000598	0.00178789	3.97727	1.99178	up
EVM0005284	0.000598	0.00178789	3.97727	1.99178	up
EVM0005718	0.000598	0.00178789	3.97727	1.99178	up
EVM0008971	0.000598	0.00178789	3.97727	1.99178	up
EVM0010587	0.000598	0.00178789	3.97727	1.99178	up
EVM0018390	0.00111	0.0030471	3.97727	1.99178	up
EVM0022758	0.000598	0.00178789	3.97727	1.99178	up
EVM0024936	0.000598	0.00178789	3.97727	1.99178	up
EVM0025950	0.000598	0.00178789	3.97727	1.99178	up
EVM0032063	0.000598	0.00178789	3.97727	1.99178	up
EVM0033488	0.000598	0.00178789	3.97727	1.99178	up
EVM0034969	0.000598	0.00178789	3.97727	1.99178	up
EVM0041908	3.76e-14	7.68e-12	3.97727	1.99178	up
EVM0042212	3.97e-06	2.42e-05	3.969	1.98877	up
EVM0003947	3.26e-07	2.99e-06	3.9596	1.98535	up
EVM0007646	1.27e-08	2.03e-07	3.9596	1.98535	up
EVM0031979	0.000101	0.000388002	3.9596	1.98535	up
EVM0034494	9.55e-11	3.96e-09	3.9596	1.98535	up
EVM0042619	3.16e-10	1.04e-08	3.9596	1.98535	up
EVM0000391	4.01e-05	0.000175461	3.94545	1.98019	up
EVM0004128	4.01e-05	0.000175461	3.94545	1.98019	up
EVM0010821	4.01e-05	0.000175461	3.94545	1.98019	up
EVM0013103	4.01e-05	0.000175461	3.94545	1.98019	up
EVM0013212	4.01e-05	0.000175461	3.94545	1.98019	up
EVM0014759	4.01e-05	0.000175461	3.94545	1.98019	up
EVM0017560	4.01e-05	0.000175461	3.94545	1.98019	up
EVM0027778	4.01e-05	0.000175461	3.94545	1.98019	up
EVM0029202	4.01e-05	0.000175461	3.94545	1.98019	up
EVM0036069	4.01e-05	0.000175461	3.94545	1.98019	up
EVM0021666	4.05e-08	5.27e-07	3.94135	1.97869	up
EVM0034189	1.46e-05	7.38e-05	0.254545	-1.974	down
EVM0004272	0.0226	0.0416236	0.254545	-1.974	down
EVM0006838	0.00619	0.0135203	0.254545	-1.974	down
EVM0009487	0.0186	0.0352611	0.254545	-1.974	down
EVM0014730	0.000356	0.0011354	0.254545	-1.974	down
EVM0016393	0.00619	0.0135203	0.254545	-1.974	down
EVM0016658	0.000134	0.000492682	0.254545	-1.974	down
EVM0019719	9.25e-06	4.96e-05	0.254545	-1.974	down
EVM0020027	0.00619	0.0135203	0.254545	-1.974	down
EVM0021681	0.000356	0.0011354	0.254545	-1.974	down
EVM0038573	0.00619	0.0135203	0.254545	-1.974	down
EVM0001177	9.92e-07	7.59e-06	3.92424	1.97241	up
EVM0021975	9.92e-07	7.59e-06	3.92424	1.97241	up
EVM0024154	9.92e-07	7.59e-06	3.92424	1.97241	up
EVM0024774	1.38e-08	2.18e-07	3.92424	1.97241	up
EVM0032585	9.92e-07	7.59e-06	3.92424	1.97241	up
EVM0034080	9.92e-07	7.59e-06	3.92424	1.97241	up
EVM0035655	9.92e-07	7.59e-06	3.92424	1.97241	up
EVM0000073	4.25e-09	8.36e-08	3.90909	1.96683	up
EVM0004255	2.48e-08	3.51e-07	3.90909	1.96683	up
EVM0012108	4.25e-09	8.36e-08	3.90909	1.96683	up
EVM0018172	4.25e-09	8.36e-08	3.90909	1.96683	up
EVM0025359	3.52e-07	3.19e-06	3.90909	1.96683	up
EVM0027121	4.25e-09	8.36e-08	3.90909	1.96683	up
EVM0028912	4.96e-05	0.000209907	3.90909	1.96683	up
EVM0018394	6.18e-10	1.77e-08	3.90909	1.96683	up
EVM0014732	4.59e-09	8.85e-08	3.89773	1.96263	up
EVM0025668	1.1e-11	6.8e-10	3.89773	1.96263	up
EVM0032547	0.000345	0.00110458	3.89773	1.96263	up
EVM0008039	2.05e-07	2e-06	3.88889	1.95936	up
EVM0014336	3.26e-14	6.92e-12	3.88889	1.95936	up
EVM0014172	0.00135	0.00362017	3.88182	1.95673	up
EVM0028640	6.74e-07	5.47e-06	3.88182	1.95673	up
EVM0031292	5.37e-09	1.02e-07	3.88182	1.95673	up
EVM0014099	3.83e-14	7.7e-12	3.87603	1.95458	up
EVM0040994	2.31e-05	0.000109463	3.87603	1.95458	up
EVM0028157	2.33e-07	2.23e-06	3.87121	1.95279	up
EVM0020078	4.53e-05	0.000194454	3.86364	1.94996	up
EVM0015492	2.24e-05	0.000106524	3.86061	1.94883	up
EVM0041943	1.48e-13	2.32e-11	3.84848	1.94429	up
EVM0001017	0.00788	0.0166667	3.81818	1.93289	up
EVM0001708	1.74e-08	2.63e-07	3.81818	1.93289	up
EVM0002387	5.5e-06	3.22e-05	3.81818	1.93289	up
EVM0002843	1.95e-06	1.34e-05	3.81818	1.93289	up
EVM0003293	2.64e-06	1.71e-05	3.81818	1.93289	up
EVM0003641	2.64e-06	1.71e-05	3.81818	1.93289	up
EVM0005943	2.64e-06	1.71e-05	3.81818	1.93289	up
EVM0006851	0.00788	0.0166667	3.81818	1.93289	up
EVM0007451	2.64e-06	1.71e-05	3.81818	1.93289	up
EVM0008514	2.64e-06	1.71e-05	3.81818	1.93289	up
EVM0010483	0.00788	0.0166667	3.81818	1.93289	up
EVM0012157	2.64e-06	1.71e-05	3.81818	1.93289	up
EVM0015596	1.74e-08	2.63e-07	3.81818	1.93289	up
EVM0016286	2.54e-07	2.4e-06	3.81818	1.93289	up
EVM0017674	0.00788	0.0166667	3.81818	1.93289	up
EVM0017869	7.09e-08	8.37e-07	3.81818	1.93289	up
EVM0019569	7.62e-06	4.25e-05	3.81818	1.93289	up
EVM0020872	0.00788	0.0166667	3.81818	1.93289	up
EVM0020977	2.64e-06	1.71e-05	3.81818	1.93289	up
EVM0021099	0.000298	0.000980942	3.81818	1.93289	up
EVM0021178	0.00246	0.00610407	3.81818	1.93289	up
EVM0024015	0.00788	0.0166667	3.81818	1.93289	up
EVM0027330	1.74e-08	2.63e-07	3.81818	1.93289	up
EVM0029740	0.00788	0.0166667	3.81818	1.93289	up
EVM0031788	0.000163	0.00058339	3.81818	1.93289	up
EVM0031848	0.00788	0.0166667	3.81818	1.93289	up
EVM0032302	2.64e-06	1.71e-05	3.81818	1.93289	up
EVM0032919	2.64e-06	1.71e-05	3.81818	1.93289	up
EVM0033160	8.57e-08	9.82e-07	3.81818	1.93289	up
EVM0033598	0.00788	0.0166667	3.81818	1.93289	up
EVM0034137	3.3e-06	2.08e-05	3.81818	1.93289	up
EVM0035162	0.00788	0.0166667	3.81818	1.93289	up
EVM0039350	0.00788	0.0166667	3.81818	1.93289	up
EVM0041190	0.00788	0.0166667	3.81818	1.93289	up
EVM0001872	5.22e-12	3.76e-10	3.81818	1.93289	up
EVM0004450	0.00108	0.00297155	3.81818	1.93289	up
EVM0004593	0.00108	0.00297155	3.81818	1.93289	up
EVM0004683	0.00108	0.00297155	3.81818	1.93289	up
EVM0007267	0.00108	0.00297155	3.81818	1.93289	up
EVM0008539	4.21e-11	2.07e-09	3.81818	1.93289	up
EVM0011124	2.14e-10	7.6e-09	3.81818	1.93289	up
EVM0014066	0.00108	0.00297155	3.81818	1.93289	up
EVM0015608	0.00108	0.00297155	3.81818	1.93289	up
EVM0016686	0.00108	0.00297155	3.81818	1.93289	up
EVM0018976	4.51e-07	3.93e-06	3.81818	1.93289	up
EVM0019369	0.00108	0.00297155	3.81818	1.93289	up
EVM0025095	8.36e-05	0.000329767	3.81818	1.93289	up
EVM0026616	8.36e-05	0.000329767	3.81818	1.93289	up
EVM0027130	0.00108	0.00297155	3.81818	1.93289	up
EVM0027495	0.00108	0.00297155	3.81818	1.93289	up
EVM0028216	1.41e-05	7.14e-05	3.81818	1.93289	up
EVM0028642	5.22e-12	3.76e-10	3.81818	1.93289	up
EVM0030200	0.00108	0.00297155	3.81818	1.93289	up
EVM0030831	0.00108	0.00297155	3.81818	1.93289	up
EVM0031229	8.36e-05	0.000329767	3.81818	1.93289	up
EVM0033421	0.00108	0.00297155	3.81818	1.93289	up
EVM0033809	8.36e-05	0.000329767	3.81818	1.93289	up
EVM0033853	0.00108	0.00297155	3.81818	1.93289	up
EVM0034379	0.00308	0.00739909	3.81818	1.93289	up
EVM0034655	0.00108	0.00297155	3.81818	1.93289	up
EVM0035547	0.00108	0.00297155	3.81818	1.93289	up
EVM0037422	4.02e-06	2.45e-05	3.81818	1.93289	up
EVM0038379	8.36e-05	0.000329767	3.81818	1.93289	up
EVM0039338	8.36e-05	0.000329767	3.81818	1.93289	up
EVM0040151	0.000179	0.000631887	3.81818	1.93289	up
EVM0041389	0.00108	0.00297155	3.81818	1.93289	up
EVM0041453	0.00108	0.00297155	3.81818	1.93289	up
EVM0041493	0.00108	0.00297155	3.81818	1.93289	up
EVM0042026	5.22e-12	3.76e-10	3.81818	1.93289	up
EVM0042037	8.36e-05	0.000329767	3.81818	1.93289	up
EVM0008950	0.000116	0.00043524	0.262032	-1.93218	down
EVM0020740	0.000116	0.00043524	0.262032	-1.93218	down
EVM0041031	5.79e-08	7.1e-07	3.78283	1.91947	up
EVM0006977	1.05e-10	4.28e-09	3.77576	1.91677	up
EVM0020924	1.09e-08	1.78e-07	3.77273	1.91561	up
EVM0010972	0.0026	0.00639522	0.265152	-1.91511	down
EVM0011523	0.0026	0.00639522	0.265152	-1.91511	down	NB-ARC
EVM0015317	0.0026	0.00639522	0.265152	-1.91511	down
EVM0015999	2.35e-07	2.25e-06	3.76923	1.91427	up
EVM0004441	7.72e-05	0.000308942	3.74747	1.90592	up
EVM0017232	0.000254	0.000855236	3.74747	1.90592	up
EVM0033236	0.000101	0.000388002	3.74747	1.90592	up
EVM0036292	1.38e-07	1.44e-06	3.74747	1.90592	up
EVM0004539	0.00204	0.00517431	3.73864	1.90251	up
EVM0005062	4.18e-11	2.07e-09	3.73864	1.90251	up
EVM0009308	4.18e-11	2.07e-09	3.73864	1.90251	up
EVM0017575	4.18e-11	2.07e-09	3.73864	1.90251	up
EVM0019863	0.00132	0.00355283	3.73864	1.90251	up
EVM0025785	4.18e-11	2.07e-09	3.73864	1.90251	up
EVM0036901	4.18e-11	2.07e-09	3.73864	1.90251	up
EVM0006919	4.37e-11	2.13e-09	3.73518	1.90118	up
EVM0015319	3.31e-05	0.000149046	0.267943	-1.9	down
EVM0017463	3.31e-05	0.000149046	0.267943	-1.9	down
EVM0003663	6.37e-08	7.64e-07	3.72727	1.89812	up
EVM0010156	0.00346	0.00815195	3.72727	1.89812	up
EVM0011557	6.37e-08	7.64e-07	3.72727	1.89812	up	NB-ARC
EVM0014812	6.37e-08	7.64e-07	3.72727	1.89812	up
EVM0014823	6.37e-08	7.64e-07	3.72727	1.89812	up
EVM0020841	5.63e-10	1.64e-08	3.72727	1.89812	up
EVM0027711	6.37e-08	7.64e-07	3.72727	1.89812	up
EVM0029106	6.37e-08	7.64e-07	3.72727	1.89812	up
EVM0033415	6.37e-08	7.64e-07	3.72727	1.89812	up
EVM0035273	6.37e-08	7.64e-07	3.72727	1.89812	up
EVM0029359	7.62e-15	2.39e-12	3.72176	1.89599	up
EVM0033658	2.35e-07	2.25e-06	3.72028	1.89541	up
EVM0009788	3.02e-13	4.24e-11	3.7177	1.89441	up
EVM0011387	8.26e-10	2.23e-08	3.71212	1.89224	up
EVM0005647	7.84e-05	0.000312909	3.71212	1.89224	up
EVM0008959	1.74e-05	8.59e-05	3.71212	1.89224	up
EVM0011985	3.95e-10	1.25e-08	3.71212	1.89224	up
EVM0017780	6.58e-06	3.74e-05	3.71212	1.89224	up
EVM0019210	6.58e-06	3.74e-05	3.71212	1.89224	up
EVM0026007	6.58e-06	3.74e-05	3.71212	1.89224	up
EVM0027521	6.58e-06	3.74e-05	3.71212	1.89224	up
EVM0027594	6.58e-06	3.74e-05	3.71212	1.89224	up
EVM0028244	6.58e-06	3.74e-05	3.71212	1.89224	up
EVM0030788	6.58e-06	3.74e-05	3.71212	1.89224	up
EVM0032814	6.58e-06	3.74e-05	3.71212	1.89224	up
EVM0034377	6.58e-06	3.74e-05	3.71212	1.89224	up
EVM0038230	6.58e-06	3.74e-05	3.71212	1.89224	up
EVM0039087	1.74e-05	8.59e-05	3.71212	1.89224	up
EVM0041805	6.58e-06	3.74e-05	3.71212	1.89224	up
EVM0042479	6.58e-06	3.74e-05	3.71212	1.89224	up
EVM0042557	5.56e-13	6.61e-11	3.71212	1.89224	up
EVM0007597	9e-06	4.85e-05	3.70248	1.88849	up
EVM0033582	6.77e-08	8.06e-07	3.70248	1.88849	up
EVM0014629	0.000242	0.000819432	3.69091	1.88398	up
EVM0015186	1.81e-07	1.81e-06	3.69091	1.88398	up
EVM0015978	0.000168	0.000599675	3.69091	1.88398	up
EVM0016557	0.000168	0.000599675	3.69091	1.88398	up
EVM0016812	2.87e-08	3.97e-07	3.69091	1.88398	up
EVM0021482	9.15e-13	9.75e-11	3.69091	1.88398	up
EVM0023632	2.86e-10	9.53e-09	3.69091	1.88398	up
EVM0023997	3.84e-09	7.73e-08	3.69091	1.88398	up
EVM0024060	0.000168	0.000599675	3.69091	1.88398	up
EVM0024929	0.000168	0.000599675	3.69091	1.88398	up
EVM0025041	0.000168	0.000599675	3.69091	1.88398	up
EVM0027744	2.86e-10	9.53e-09	3.69091	1.88398	up
EVM0027891	0.000168	0.000599675	3.69091	1.88398	up
EVM0029006	0.000168	0.000599675	3.69091	1.88398	up
EVM0029190	0.00153	0.00404097	3.69091	1.88398	up
EVM0033850	0.000168	0.000599675	3.69091	1.88398	up
EVM0038683	9.4e-07	7.28e-06	3.69091	1.88398	up
EVM0040834	0.000168	0.000599675	3.69091	1.88398	up
EVM0038175	8.76e-07	6.84e-06	3.68421	1.88136	up
EVM0003376	1.65e-15	6.71e-13	3.67677	1.87844	up
EVM0028789	7.37e-05	0.000296767	3.67677	1.87844	up
EVM0032095	1.65e-15	6.71e-13	3.67677	1.87844	up
EVM0038526	2.78e-17	3.15e-14	3.67677	1.87844	up
EVM0004923	0.001	0.00278336	0.272727	-1.87447	down
EVM0041456	0.001	0.00278336	0.272727	-1.87447	down
EVM0018636	8.05e-06	4.45e-05	0.272727	-1.87447	down
EVM0004218	0.00188	0.0048246	3.65909	1.87149	up
EVM0004249	0.00188	0.0048246	3.65909	1.87149	up
EVM0006035	0.00188	0.0048246	3.65909	1.87149	up
EVM0007453	2.73e-10	9.16e-09	3.65909	1.87149	up
EVM0009695	0.00188	0.0048246	3.65909	1.87149	up
EVM0011342	1.81e-11	1.04e-09	3.65909	1.87149	up
EVM0012194	0.00188	0.0048246	3.65909	1.87149	up
EVM0012554	1.4e-06	1.02e-05	3.65909	1.87149	up
EVM0016678	0.00188	0.0048246	3.65909	1.87149	up
EVM0018770	0.00188	0.0048246	3.65909	1.87149	up
EVM0023788	0.00188	0.0048246	3.65909	1.87149	up
EVM0026702	0.00188	0.0048246	3.65909	1.87149	up
EVM0028603	0.0032	0.00765823	3.65909	1.87149	up
EVM0029065	0.00188	0.0048246	3.65909	1.87149	up
EVM0029254	2.73e-10	9.16e-09	3.65909	1.87149	up
EVM0032043	2.73e-10	9.16e-09	3.65909	1.87149	up
EVM0032441	0.00188	0.0048246	3.65909	1.87149	up
EVM0032595	0.00188	0.0048246	3.65909	1.87149	up
EVM0039804	0.00188	0.0048246	3.65909	1.87149	up
EVM0040616	0.00138	0.0036862	3.65909	1.87149	up
EVM0041720	0.00188	0.0048246	3.65909	1.87149	up
EVM0042228	0.00188	0.0048246	3.65909	1.87149	up
EVM0017498	4.49e-09	8.74e-08	3.65396	1.86946	up
EVM0023125	5.89e-10	1.7e-08	3.64848	1.8673	up	NB-ARC
EVM0028356	1.61e-05	8.01e-05	3.64463	1.86577	up
EVM0000223	2.12e-07	2.06e-06	3.63636	1.8625	up
EVM0000505	2.12e-07	2.06e-06	3.63636	1.8625	up
EVM0000728	0.00418	0.00963908	3.63636	1.8625	up
EVM0001342	2.12e-07	2.06e-06	3.63636	1.8625	up
EVM0001608	0.000126	0.000468656	3.63636	1.8625	up
EVM0013778	2.12e-07	2.06e-06	3.63636	1.8625	up
EVM0019295	0.000279	0.000929625	3.63636	1.8625	up
EVM0022346	2.12e-07	2.06e-06	3.63636	1.8625	up
EVM0022992	4.67e-05	0.000199429	3.63636	1.8625	up	NB-ARC
EVM0024345	5.92e-06	3.43e-05	3.63636	1.8625	up
EVM0038266	2.12e-07	2.06e-06	3.63636	1.8625	up
EVM0040269	8.51e-15	2.55e-12	3.63636	1.8625	up
EVM0023687	1.15e-12	1.17e-10	3.63102	1.86037	up
EVM0004681	8.51e-08	9.76e-07	3.62727	1.85889	up
EVM0029936	1.37e-08	2.17e-07	3.62727	1.85889	up
EVM0029739	5.77e-06	3.35e-05	3.62238	1.85694	up
EVM0007913	2.7e-10	9.14e-09	3.61932	1.85572	up
EVM0037869	2.25e-11	1.25e-09	3.60606	1.85042	up
EVM0038283	3.78e-14	7.68e-12	3.60606	1.85042	up
EVM0040411	3.78e-14	7.68e-12	3.60606	1.85042	up
EVM0041893	3.78e-14	7.68e-12	3.60606	1.85042	up
EVM0005507	0.0126	0.0250839	3.60606	1.85042	up
EVM0006898	1.56e-05	7.8e-05	3.60606	1.85042	up
EVM0011874	1.56e-05	7.8e-05	3.60606	1.85042	up
EVM0012928	0.0126	0.0250839	3.60606	1.85042	up
EVM0013685	0.0126	0.0250839	3.60606	1.85042	up
EVM0014420	0.0126	0.0250839	3.60606	1.85042	up
EVM0019009	0.0126	0.0250839	3.60606	1.85042	up
EVM0020366	1.56e-05	7.8e-05	3.60606	1.85042	up
EVM0024759	1.56e-05	7.8e-05	3.60606	1.85042	up
EVM0025510	0.0126	0.0250839	3.60606	1.85042	up
EVM0028679	1.56e-05	7.8e-05	3.60606	1.85042	up
EVM0029693	0.0126	0.0250839	3.60606	1.85042	up	NB-ARC
EVM0031441	0.0126	0.0250839	3.60606	1.85042	up
EVM0032157	1.56e-05	7.8e-05	3.60606	1.85042	up
EVM0034900	3.81e-05	0.000168152	3.60606	1.85042	up
EVM0035221	1.56e-05	7.8e-05	3.60606	1.85042	up
EVM0039402	0.0126	0.0250839	3.60606	1.85042	up
EVM0041597	1.56e-05	7.8e-05	3.60606	1.85042	up
EVM0041695	1.56e-05	7.8e-05	3.60606	1.85042	up
EVM0042560	0.0126	0.0250839	3.60606	1.85042	up
EVM0020371	3.47e-05	0.00015555	3.59545	1.84617	up
EVM0004480	7.7e-09	1.36e-07	3.59358	1.84542	up
EVM0024290	1.04e-12	1.09e-10	3.59358	1.84542	up
EVM0004057	0.00466	0.0105782	0.278409	-1.84472	down
EVM0027090	0.000349	0.00111634	0.278409	-1.84472	down
EVM0040170	0.000349	0.00111634	0.278409	-1.84472	down
EVM0008877	5.35e-16	2.62e-13	3.58678	1.84269	up
EVM0026929	4.6e-05	0.000197106	3.58678	1.84269	up
EVM0000815	1.5e-09	3.63e-08	3.57955	1.83978	up
EVM0005010	5.36e-07	4.54e-06	3.57955	1.83978	up
EVM0006923	1.5e-09	3.63e-08	3.57955	1.83978	up
EVM0009877	4.84e-10	1.5e-08	3.57955	1.83978	up
EVM0014084	1.5e-09	3.63e-08	3.57955	1.83978	up
EVM0023092	1.5e-09	3.63e-08	3.57955	1.83978	up
EVM0037307	1.5e-09	3.63e-08	3.57955	1.83978	up
EVM0040698	1.14e-08	1.85e-07	3.57576	1.83825	up
EVM0005733	7.91e-06	4.4e-05	3.57343	1.83731	up
EVM0016489	1.98e-06	1.36e-05	3.57343	1.83731	up
EVM0003468	0.000621	0.00184378	3.56364	1.83335	up
EVM0006362	0.000325	0.00105093	3.56364	1.83335	up
EVM0012003	9.18e-10	2.43e-08	3.56364	1.83335	up
EVM0015272	0.000325	0.00105093	3.56364	1.83335	up
EVM0024005	0.000325	0.00105093	3.56364	1.83335	up
EVM0027002	0.000325	0.00105093	3.56364	1.83335	up
EVM0029003	0.000325	0.00105093	3.56364	1.83335	up
EVM0031524	0.0035	0.0082381	3.56364	1.83335	up
EVM0034902	0.000223	0.000766237	3.56364	1.83335	up
EVM0040941	0.000325	0.00105093	3.56364	1.83335	up
EVM0041554	0.000325	0.00105093	3.56364	1.83335	up
EVM0025114	5.7e-12	4.06e-10	3.5602	1.83196	up
EVM0002885	5.25e-06	3.09e-05	3.55303	1.82905	up
EVM0002017	6.47e-07	5.28e-06	3.54545	1.82597	up
EVM0002070	6.47e-07	5.28e-06	3.54545	1.82597	up
EVM0005370	6.47e-07	5.28e-06	3.54545	1.82597	up
EVM0014462	1.35e-05	6.87e-05	3.54545	1.82597	up
EVM0017346	0.00504	0.0113314	3.54545	1.82597	up
EVM0022535	0.00316	0.00757232	3.54545	1.82597	up
EVM0031363	2.15e-06	1.45e-05	3.54545	1.82597	up
EVM0037576	6.47e-07	5.28e-06	3.54545	1.82597	up
EVM0039463	6.47e-07	5.28e-06	3.54545	1.82597	up
EVM0041152	2.15e-06	1.45e-05	3.54545	1.82597	up
EVM0037212	2.69e-07	2.52e-06	3.53977	1.82366	up
EVM0001975	0.0255	0.0464441	0.282828	-1.822	down	NB-ARC
EVM0010192	0.015	0.0291434	0.282828	-1.822	down
EVM0025666	0.015	0.0291434	0.282828	-1.822	down
EVM0030512	0.007	0.0150456	0.282828	-1.822	down
EVM0039848	0.015	0.0291434	0.282828	-1.822	down
EVM0015261	2.26e-06	1.51e-05	3.53535	1.82185	up
EVM0026573	0.000864	0.00246959	3.53535	1.82185	up
EVM0029389	5.83e-13	6.82e-11	3.53535	1.82185	up
EVM0033870	5.83e-13	6.82e-11	3.53535	1.82185	up
EVM0037770	8.68e-05	0.000340208	3.53535	1.82185	up
EVM0025174	5.8e-08	7.1e-07	3.51872	1.81505	up
EVM0001586	0.00322	0.00768615	3.5	1.80735	up
EVM0003555	0.00322	0.00768615	3.5	1.80735	up
EVM0004106	0.00322	0.00768615	3.5	1.80735	up
EVM0004124	0.00322	0.00768615	3.5	1.80735	up
EVM0005253	0.00322	0.00768615	3.5	1.80735	up
EVM0005411	0.00322	0.00768615	3.5	1.80735	up
EVM0009751	1.63e-07	1.66e-06	3.5	1.80735	up
EVM0016633	0.00322	0.00768615	3.5	1.80735	up
EVM0018301	7.1e-09	1.27e-07	3.5	1.80735	up
EVM0019148	0.00322	0.00768615	3.5	1.80735	up
EVM0020492	7.1e-09	1.27e-07	3.5	1.80735	up
EVM0021486	0.00322	0.00768615	3.5	1.80735	up
EVM0022348	0.00322	0.00768615	3.5	1.80735	up
EVM0023206	0.00322	0.00768615	3.5	1.80735	up	NB-ARC
EVM0023888	0.00322	0.00768615	3.5	1.80735	up
EVM0024151	7.1e-09	1.27e-07	3.5	1.80735	up
EVM0024482	0.00322	0.00768615	3.5	1.80735	up
EVM0025563	0.00322	0.00768615	3.5	1.80735	up
EVM0028495	3.97e-08	5.19e-07	3.5	1.80735	up
EVM0030062	0.00322	0.00768615	3.5	1.80735	up
EVM0034618	7.1e-09	1.27e-07	3.5	1.80735	up
EVM0034825	0.00322	0.00768615	3.5	1.80735	up
EVM0035546	7.1e-09	1.27e-07	3.5	1.80735	up
EVM0035694	3.97e-08	5.19e-07	3.5	1.80735	up
EVM0037496	0.00322	0.00768615	3.5	1.80735	up
EVM0038855	3.97e-08	5.19e-07	3.5	1.80735	up
EVM0039157	0.00322	0.00768615	3.5	1.80735	up
EVM0040116	5.8e-08	7.1e-07	3.5	1.80735	up
EVM0041248	0.00322	0.00768615	3.5	1.80735	up
EVM0004530	3.49e-05	0.000156068	3.5	1.80735	up
EVM0006155	7.51e-07	6e-06	3.5	1.80735	up
EVM0007805	0.000158	0.000569061	3.5	1.80735	up
EVM0011094	3.49e-05	0.000156068	3.5	1.80735	up
EVM0012271	3.49e-05	0.000156068	3.5	1.80735	up
EVM0012818	3.49e-05	0.000156068	3.5	1.80735	up
EVM0017808	0.00041	0.00129013	3.5	1.80735	up
EVM0024125	5.38e-08	6.69e-07	3.5	1.80735	up
EVM0026192	3.49e-05	0.000156068	3.5	1.80735	up
EVM0027036	0.00015	0.000545572	3.5	1.80735	up
EVM0027411	5.38e-08	6.69e-07	3.5	1.80735	up
EVM0029004	3.49e-05	0.000156068	3.5	1.80735	up
EVM0032254	3.49e-05	0.000156068	3.5	1.80735	up
EVM0038494	3.49e-05	0.000156068	3.5	1.80735	up
EVM0032904	1.73e-06	1.21e-05	3.5	1.80735	up
EVM0035001	0.000159	0.000572147	0.286364	-1.80408	down
EVM0040272	2.92e-05	0.000133617	0.286364	-1.80408	down
EVM0018931	1.5e-10	5.65e-09	3.48727	1.8021	up
EVM0000643	6.79e-11	2.98e-09	3.48325	1.80044	up
EVM0008231	3.39e-06	2.12e-05	3.47879	1.79858	up
EVM0021516	3.87e-06	2.37e-05	3.47552	1.79723	up
EVM0025552	4.48e-07	3.91e-06	3.47552	1.79723	up
EVM0004915	6.97e-05	0.000282749	3.47348	1.79638	up
EVM0013618	1.28e-05	6.56e-05	3.47107	1.79538	up
EVM0020793	1.16e-07	1.25e-06	3.47107	1.79538	up	NB-ARC
EVM0029613	0.000121	0.000451951	3.47107	1.79538	up
EVM0000755	6.53e-12	4.48e-10	3.46465	1.79271	up
EVM0016824	6.53e-12	4.48e-10	3.46465	1.79271	up
EVM0019164	6.53e-12	4.48e-10	3.46465	1.79271	up
EVM0026828	2.7e-06	1.74e-05	3.46465	1.79271	up
EVM0037054	6.53e-12	4.48e-10	3.46465	1.79271	up
EVM0037250	6.53e-12	4.48e-10	3.46465	1.79271	up
EVM0031799	1.69e-05	8.36e-05	3.46257	1.79184	up
EVM0009253	0.00651	0.0141024	0.289256	-1.78958	down
EVM0022182	0.00651	0.0141024	0.289256	-1.78958	down
EVM0010536	1.83e-06	1.26e-05	3.45455	1.7885	up
EVM0030549	1.83e-06	1.26e-05	3.45455	1.7885	up
EVM0008588	1.51e-11	8.86e-10	3.44697	1.78533	up
EVM0042276	0.00168	0.00438882	3.44697	1.78533	up
EVM0011015	8.87e-11	3.73e-09	3.44215	1.78331	up
EVM0004997	1.42e-06	1.03e-05	0.290909	-1.78136	down
EVM0000562	0.000609	0.00181084	3.43636	1.78088	up
EVM0005088	0.000609	0.00181084	3.43636	1.78088	up
EVM0006456	0.000609	0.00181084	3.43636	1.78088	up
EVM0007797	0.000609	0.00181084	3.43636	1.78088	up
EVM0009492	0.000609	0.00181084	3.43636	1.78088	up
EVM0010017	0.000609	0.00181084	3.43636	1.78088	up
EVM0010276	0.000609	0.00181084	3.43636	1.78088	up
EVM0014159	0.000609	0.00181084	3.43636	1.78088	up
EVM0015078	0.000609	0.00181084	3.43636	1.78088	up
EVM0017026	0.000609	0.00181084	3.43636	1.78088	up
EVM0017835	0.000609	0.00181084	3.43636	1.78088	up
EVM0019149	0.000609	0.00181084	3.43636	1.78088	up
EVM0023283	0.000609	0.00181084	3.43636	1.78088	up
EVM0024909	0.000609	0.00181084	3.43636	1.78088	up
EVM0031280	0.000609	0.00181084	3.43636	1.78088	up
EVM0032513	0.000609	0.00181084	3.43636	1.78088	up
EVM0037211	0.000609	0.00181084	3.43636	1.78088	up
EVM0038250	0.000609	0.00181084	3.43636	1.78088	up
EVM0039018	0.000609	0.00181084	3.43636	1.78088	up
EVM0040942	0.0011	0.00302207	3.43636	1.78088	up
EVM0041176	0.000609	0.00181084	3.43636	1.78088	up
EVM0003564	2.94e-08	4.05e-07	3.42045	1.77419	up
EVM0008079	1.45e-06	1.05e-05	3.42045	1.77419	up
EVM0009180	1.39e-07	1.45e-06	3.42045	1.77419	up
EVM0010095	2.94e-08	4.05e-07	3.42045	1.77419	up
EVM0015597	0.00294	0.00710547	3.42045	1.77419	up
EVM0034229	3.61e-06	2.24e-05	3.42045	1.77419	up
EVM0034261	2.94e-08	4.05e-07	3.42045	1.77419	up
EVM0002060	3.67e-05	0.000162842	3.41322	1.77113	up
EVM0038665	0.000126	0.000468656	3.41322	1.77113	up
EVM0041401	7.05e-08	8.33e-07	3.41322	1.77113	up
EVM0022811	9.94e-07	7.6e-06	3.40909	1.76939	up
EVM0009024	0.00263	0.00645511	0.293706	-1.76755	down
EVM0010966	0.00263	0.00645511	0.293706	-1.76755	down
EVM0012932	0.0117	0.0235246	0.293706	-1.76755	down
EVM0014642	0.00263	0.00645511	0.293706	-1.76755	down
EVM0023518	0.00263	0.00645511	0.293706	-1.76755	down
EVM0033577	0.00263	0.00645511	0.293706	-1.76755	down
EVM0039202	0.00263	0.00645511	0.293706	-1.76755	down
EVM0039992	5.38e-06	3.15e-05	0.293706	-1.76755	down
EVM0040526	0.00263	0.00645511	0.293706	-1.76755	down
EVM0011629	1.54e-12	1.39e-10	3.4021	1.76642	up
EVM0020611	2.99e-05	0.00013643	3.39394	1.76296	up
EVM0025551	0.000187	0.000656937	3.39394	1.76296	up
EVM0029718	1.52e-06	1.09e-05	3.39394	1.76296	up
EVM0030243	6.98e-09	1.25e-07	3.39394	1.76296	up
EVM0003366	7.49e-05	0.00030064	3.39394	1.76296	up
EVM0003373	0.000159	0.000572147	3.39394	1.76296	up
EVM0012042	0.0199	0.0373887	3.39394	1.76296	up
EVM0013168	0.0199	0.0373887	3.39394	1.76296	up
EVM0014151	0.000159	0.000572147	3.39394	1.76296	up
EVM0015949	0.0199	0.0373887	3.39394	1.76296	up
EVM0016454	7.49e-05	0.00030064	3.39394	1.76296	up
EVM0018586	1.44e-06	1.04e-05	3.39394	1.76296	up
EVM0023207	7.49e-05	0.00030064	3.39394	1.76296	up
EVM0029020	7.49e-05	0.00030064	3.39394	1.76296	up
EVM0033679	0.00507	0.0113914	3.39394	1.76296	up
EVM0034644	6.06e-05	0.000250752	3.39394	1.76296	up
EVM0034707	7.49e-05	0.00030064	3.39394	1.76296	up
EVM0035129	7.49e-05	0.00030064	3.39394	1.76296	up	NB-ARC
EVM0039689	7.49e-05	0.00030064	3.39394	1.76296	up
EVM0002809	4.39e-15	1.57e-12	3.38961	1.76112	up
EVM0031219	0.00047	0.00145095	3.3843	1.75886	up
EVM0009412	8.72e-18	1.1e-14	3.37762	1.75601	up
EVM0003876	1.92e-07	1.9e-06	3.37273	1.75392	up
EVM0005358	5.71e-06	3.32e-05	3.37273	1.75392	up
EVM0006191	0.000115	0.000432435	3.37273	1.75392	up
EVM0015355	2.22e-05	0.000105615	3.37273	1.75392	up
EVM0019030	2.22e-05	0.000105615	3.37273	1.75392	up
EVM0026003	8.78e-14	1.51e-11	3.37273	1.75392	up
EVM0033566	2.22e-05	0.000105615	3.37273	1.75392	up
EVM0037733	1.09e-15	4.84e-13	3.37273	1.75392	up
EVM0040892	1.09e-15	4.84e-13	3.37273	1.75392	up
EVM0019673	0.000481	0.00148167	3.36898	1.75231	up
EVM0003146	0.0167	0.0319929	0.29697	-1.75161	down
EVM0008199	1.13e-09	2.86e-08	0.29697	-1.75161	down
EVM0028855	0.000977	0.00273202	0.29697	-1.75161	down
EVM0032832	0.000977	0.00273202	0.29697	-1.75161	down
EVM0007923	1.01e-06	7.7e-06	3.36364	1.75002	up
EVM0012357	4.81e-06	2.86e-05	3.36364	1.75002	up
EVM0014261	0.000112	0.000422811	3.36364	1.75002	up
EVM0016644	4.81e-06	2.86e-05	3.36364	1.75002	up
EVM0018890	4.81e-06	2.86e-05	3.36364	1.75002	up
EVM0019750	2.7e-06	1.74e-05	3.36364	1.75002	up
EVM0026352	4.81e-06	2.86e-05	3.36364	1.75002	up
EVM0027524	6.1e-05	0.000252147	3.36364	1.75002	up
EVM0028081	4.81e-06	2.86e-05	3.36364	1.75002	up
EVM0035535	0.000199	0.000693205	3.35537	1.74647	up
EVM0037736	7.66e-07	6.09e-06	3.35537	1.74647	up
EVM0038927	2e-07	1.97e-06	3.35537	1.74647	up
EVM0000878	4.97e-11	2.35e-09	3.34091	1.74024	up
EVM0001794	7.31e-08	8.58e-07	3.34091	1.74024	up
EVM0004558	0.00536	0.0119301	3.34091	1.74024	up
EVM0006022	1.09e-07	1.19e-06	3.34091	1.74024	up
EVM0007134	0.00536	0.0119301	3.34091	1.74024	up
EVM0007263	0.00536	0.0119301	3.34091	1.74024	up
EVM0009421	0.00536	0.0119301	3.34091	1.74024	up
EVM0012230	0.00536	0.0119301	3.34091	1.74024	up
EVM0013707	0.00536	0.0119301	3.34091	1.74024	up
EVM0017393	1.09e-07	1.19e-06	3.34091	1.74024	up
EVM0017590	1.09e-07	1.19e-06	3.34091	1.74024	up
EVM0020215	1.09e-07	1.19e-06	3.34091	1.74024	up
EVM0020456	1.09e-07	1.19e-06	3.34091	1.74024	up
EVM0023219	1.75e-05	8.63e-05	3.34091	1.74024	up
EVM0026655	0.00536	0.0119301	3.34091	1.74024	up
EVM0032739	0.00536	0.0119301	3.34091	1.74024	up
EVM0034346	0.00536	0.0119301	3.34091	1.74024	up
EVM0037955	0.00536	0.0119301	3.34091	1.74024	up
EVM0038803	0.00536	0.0119301	3.34091	1.74024	up
EVM0039100	0.00536	0.0119301	3.34091	1.74024	up
EVM0039846	1.09e-07	1.19e-06	3.34091	1.74024	up
EVM0040614	0.00536	0.0119301	3.34091	1.74024	up
EVM0040734	1.09e-07	1.19e-06	3.34091	1.74024	up
EVM0041917	1.09e-07	1.19e-06	3.34091	1.74024	up
EVM0042500	0.00536	0.0119301	3.34091	1.74024	up
EVM0042584	0.00536	0.0119301	3.34091	1.74024	up
EVM0003442	0.000327	0.00105626	0.299465	-1.73954	down
EVM0008723	0.000684	0.00201018	0.299465	-1.73954	down
EVM0019199	1.24e-05	6.38e-05	3.3386	1.73924	up
EVM0031526	8.38e-12	5.4e-10	3.3303	1.73565	up
EVM0034755	8.43e-07	6.65e-06	3.32867	1.73495	up
EVM0042259	0.0024	0.00597683	3.32867	1.73495	up
EVM0001684	0.000636	0.00188389	3.32323	1.73259	up
EVM0003443	2.01e-09	4.64e-08	3.32323	1.73259	up
EVM0011191	7.06e-13	7.95e-11	3.32323	1.73259	up
EVM0014520	3.88e-10	1.24e-08	3.32323	1.73259	up
EVM0035625	3.88e-10	1.24e-08	3.32323	1.73259	up
EVM0039133	3.88e-10	1.24e-08	3.32323	1.73259	up
EVM0017784	4.56e-07	3.97e-06	3.31818	1.73039	up
EVM0017126	9.66e-05	0.000373372	0.301435	-1.73008	down
EVM0002363	9.61e-12	6.07e-10	3.30909	1.72643	up
EVM0005360	5.26e-05	0.00022116	3.30909	1.72643	up
EVM0009076	0.0011	0.00302207	3.30909	1.72643	up
EVM0013102	0.00019	0.000665819	3.30909	1.72643	up
EVM0025508	0.0011	0.00302207	3.30909	1.72643	up
EVM0027952	0.0011	0.00302207	3.30909	1.72643	up
EVM0035369	0.0011	0.00302207	3.30909	1.72643	up
EVM0041187	3.08e-14	6.66e-12	3.30909	1.72643	up
EVM0027394	1.93e-08	2.88e-07	3.3042	1.7243	up
EVM0009710	1.13e-08	1.83e-07	3.30114	1.72296	up
EVM0007685	4.74e-08	6.01e-07	3.29752	1.72138	up
EVM0025222	1.8e-06	1.25e-05	3.29752	1.72138	up
EVM0029183	4.74e-08	6.01e-07	3.29752	1.72138	up
EVM0001754	5.67e-11	2.62e-09	3.29412	1.71989	up
EVM0017515	7.18e-07	5.78e-06	3.29412	1.71989	up
EVM0037191	5.26e-10	1.58e-08	3.29412	1.71989	up
EVM0025989	5.11e-11	2.41e-09	3.28788	1.71716	up
EVM0005379	0.000154	0.000557248	3.28788	1.71716	up
EVM0007843	0.000154	0.000557248	3.28788	1.71716	up
EVM0016980	0.000154	0.000557248	3.28788	1.71716	up
EVM0017424	0.000221	0.000760454	3.28788	1.71716	up
EVM0029112	0.000154	0.000557248	3.28788	1.71716	up
EVM0029338	6.12e-06	3.53e-05	3.28788	1.71716	up
EVM0031891	2.13e-09	4.86e-08	3.28788	1.71716	up
EVM0034512	0.000154	0.000557248	3.28788	1.71716	up
EVM0036119	0.000154	0.000557248	3.28788	1.71716	up
EVM0038212	0.000154	0.000557248	3.28788	1.71716	up
EVM0040221	3.75e-05	0.000165962	3.27972	1.71357	up
EVM0040988	5.79e-05	0.000240368	3.27972	1.71357	up
EVM0001811	1.19e-05	6.17e-05	3.27273	1.71049	up
EVM0002191	0.000212	0.000732533	3.27273	1.71049	up
EVM0002719	1.19e-05	6.17e-05	3.27273	1.71049	up
EVM0009037	1.19e-05	6.17e-05	3.27273	1.71049	up
EVM0024315	1.19e-05	6.17e-05	3.27273	1.71049	up
EVM0028254	1.19e-05	6.17e-05	3.27273	1.71049	up
EVM0028859	1.19e-05	6.17e-05	3.27273	1.71049	up
EVM0030950	1.19e-05	6.17e-05	3.27273	1.71049	up
EVM0031566	1.19e-05	6.17e-05	3.27273	1.71049	up
EVM0037951	1.19e-05	6.17e-05	3.27273	1.71049	up
EVM0025277	2.34e-12	1.98e-10	3.26959	1.70911	up
EVM0008410	9.32e-07	7.23e-06	3.26667	1.70782	up
EVM0026676	1.09e-07	1.19e-06	0.306397	-1.70652	down
EVM0004274	0.00907	0.0188373	3.26136	1.70548	up
EVM0008556	3.64e-07	3.28e-06	3.26136	1.70548	up
EVM0010373	1.91e-05	9.28e-05	3.26136	1.70548	up
EVM0011791	3.64e-07	3.28e-06	3.26136	1.70548	up	NB-ARC
EVM0013428	3.64e-07	3.28e-06	3.26136	1.70548	up
EVM0020047	3.64e-07	3.28e-06	3.26136	1.70548	up
EVM0023868	0.0057	0.012569	3.26136	1.70548	up
EVM0027511	0.0057	0.012569	3.26136	1.70548	up
EVM0040947	3.64e-07	3.28e-06	3.26136	1.70548	up
EVM0031063	9.22e-14	1.56e-11	3.25921	1.70452	up
EVM0022063	9.4e-10	2.47e-08	3.25668	1.7034	up
EVM0039210	1.51e-08	2.34e-07	3.25668	1.7034	up
EVM0009361	1.88e-06	1.29e-05	3.25253	1.70156	up
EVM0024157	2.22e-09	5.03e-08	3.25253	1.70156	up
EVM0024781	6.72e-09	1.22e-07	3.25253	1.70156	up
EVM0025325	2.22e-09	5.03e-08	3.25253	1.70156	up
EVM0027742	1.88e-06	1.29e-05	3.25253	1.70156	up
EVM0029325	2.22e-09	5.03e-08	3.25253	1.70156	up
EVM0030652	8.46e-06	4.62e-05	3.25253	1.70156	up
EVM0038893	2.22e-09	5.03e-08	3.25253	1.70156	up
EVM0039351	2.22e-09	5.03e-08	3.25253	1.70156	up
EVM0003197	4.82e-08	6.1e-07	3.2488	1.69991	up
EVM0002904	1.4e-11	8.35e-10	3.24545	1.69842	up
EVM0017419	5.57e-13	6.61e-11	3.24545	1.69842	up
EVM0026873	5.57e-13	6.61e-11	3.24545	1.69842	up
EVM0040133	1.49e-05	7.51e-05	3.24545	1.69842	up
EVM0003815	0.000501	0.00153382	0.30854	-1.69647	down
EVM0002127	1.58e-09	3.79e-08	3.23967	1.69585	up
EVM0018273	1.67e-05	8.27e-05	3.23485	1.6937	up
EVM0009839	6.19e-05	0.000254726	3.23077	1.69188	up
EVM0029987	1.68e-08	2.56e-07	3.23077	1.69188	up
EVM0009642	2.42e-08	3.47e-07	3.22727	1.69032	up
EVM0000270	1.35e-12	1.3e-10	3.22424	1.68896	up
EVM0010639	9.11e-11	3.81e-09	3.22424	1.68896	up
EVM0016382	5.9e-06	3.42e-05	3.22424	1.68896	up
EVM0000279	1.4e-06	1.02e-05	3.22159	1.68777	up
EVM0034705	1.79e-07	1.79e-06	3.22159	1.68777	up
EVM0027885	1.57e-12	1.41e-10	3.22039	1.68723	up
EVM0019666	6.64e-05	0.000270414	3.21531	1.68496	up
EVM0006895	2.01e-11	1.14e-09	3.21212	1.68353	up
EVM0023535	2.01e-11	1.14e-09	3.21212	1.68353	up
EVM0000734	2.13e-07	2.07e-06	3.20949	1.68234	up
EVM0002880	5.91e-08	7.21e-07	3.18182	1.66985	up
EVM0007574	1.08e-08	1.77e-07	3.18182	1.66985	up
EVM0027142	7.55e-07	6.03e-06	3.18182	1.66985	up
EVM0029910	1.08e-08	1.77e-07	3.18182	1.66985	up
EVM0035443	5.91e-08	7.21e-07	3.18182	1.66985	up
EVM0041068	1.05e-14	2.93e-12	3.18182	1.66985	up
EVM0000229	0.00195	0.00496863	3.18182	1.66985	up
EVM0001214	0.00874	0.0182587	3.18182	1.66985	up
EVM0002179	0.00874	0.0182587	3.18182	1.66985	up
EVM0002790	0.00488	0.0109985	3.18182	1.66985	up
EVM0003257	0.00195	0.00496863	3.18182	1.66985	up
EVM0004217	0.00874	0.0182587	3.18182	1.66985	up
EVM0004442	5.78e-05	0.000239995	3.18182	1.66985	up	NB-ARC
EVM0004610	6.34e-06	3.63e-05	3.18182	1.66985	up
EVM0005142	0.00874	0.0182587	3.18182	1.66985	up
EVM0005160	1.11e-06	8.34e-06	3.18182	1.66985	up
EVM0006216	0.00874	0.0182587	3.18182	1.66985	up
EVM0007484	0.00874	0.0182587	3.18182	1.66985	up
EVM0008244	0.00874	0.0182587	3.18182	1.66985	up
EVM0011700	7.17e-18	9.55e-15	3.18182	1.66985	up
EVM0012092	1.11e-06	8.34e-06	3.18182	1.66985	up
EVM0012668	0.00195	0.00496863	3.18182	1.66985	up
EVM0014000	0.00874	0.0182587	3.18182	1.66985	up
EVM0015161	0.00195	0.00496863	3.18182	1.66985	up
EVM0015871	0.00874	0.0182587	3.18182	1.66985	up
EVM0016071	0.00195	0.00496863	3.18182	1.66985	up
EVM0016215	0.00195	0.00496863	3.18182	1.66985	up
EVM0017565	6.34e-11	2.85e-09	3.18182	1.66985	up
EVM0018206	0.00874	0.0182587	3.18182	1.66985	up
EVM0019992	1.11e-06	8.34e-06	3.18182	1.66985	up
EVM0021065	0.00874	0.0182587	3.18182	1.66985	up
EVM0023938	6.34e-06	3.63e-05	3.18182	1.66985	up
EVM0024506	1.66e-09	3.95e-08	3.18182	1.66985	up
EVM0025431	0.00195	0.00496863	3.18182	1.66985	up
EVM0025487	0.00874	0.0182587	3.18182	1.66985	up
EVM0025865	0.00195	0.00496863	3.18182	1.66985	up
EVM0026191	0.00874	0.0182587	3.18182	1.66985	up
EVM0026346	0.00195	0.00496863	3.18182	1.66985	up
EVM0026665	0.00044	0.00136749	3.18182	1.66985	up
EVM0027292	0.00195	0.00496863	3.18182	1.66985	up
EVM0027304	1.92e-07	1.9e-06	3.18182	1.66985	up
EVM0028690	9.46e-05	0.000366942	3.18182	1.66985	up
EVM0029269	0.00195	0.00496863	3.18182	1.66985	up
EVM0031417	7.05e-12	4.74e-10	3.18182	1.66985	up
EVM0033144	3.12e-08	4.24e-07	3.18182	1.66985	up
EVM0033569	0.00195	0.00496863	3.18182	1.66985	up
EVM0034342	1.11e-06	8.34e-06	3.18182	1.66985	up
EVM0034536	0.00874	0.0182587	3.18182	1.66985	up
EVM0034553	0.00195	0.00496863	3.18182	1.66985	up
EVM0034589	0.000273	0.000911406	3.18182	1.66985	up
EVM0037082	5.94e-14	1.1e-11	3.18182	1.66985	up
EVM0037313	0.00874	0.0182587	3.18182	1.66985	up
EVM0038272	0.00874	0.0182587	3.18182	1.66985	up
EVM0040949	7.71e-13	8.48e-11	3.18182	1.66985	up
EVM0041252	1.11e-06	8.34e-06	3.18182	1.66985	up
EVM0041556	0.00874	0.0182587	3.18182	1.66985	up
EVM0042083	0.00874	0.0182587	3.18182	1.66985	up
EVM0000784	2.85e-09	6.11e-08	3.18182	1.66985	up
EVM0001045	6.99e-05	0.000283464	3.18182	1.66985	up
EVM0002052	2.78e-05	0.000128461	3.18182	1.66985	up
EVM0002889	7.96e-09	1.39e-07	3.18182	1.66985	up
EVM0003005	7.14e-08	8.42e-07	3.18182	1.66985	up
EVM0003235	0.000304	0.000995773	3.18182	1.66985	up
EVM0003515	0.000304	0.000995773	3.18182	1.66985	up
EVM0004979	0.000304	0.000995773	3.18182	1.66985	up
EVM0004992	2.67e-06	1.73e-05	3.18182	1.66985	up
EVM0006896	0.000304	0.000995773	3.18182	1.66985	up
EVM0009527	0.000304	0.000995773	3.18182	1.66985	up
EVM0011350	2.78e-05	0.000128461	3.18182	1.66985	up
EVM0012088	2.78e-05	0.000128461	3.18182	1.66985	up
EVM0012170	0.000304	0.000995773	3.18182	1.66985	up
EVM0013436	0.000304	0.000995773	3.18182	1.66985	up
EVM0013888	0.000304	0.000995773	3.18182	1.66985	up
EVM0014430	0.000304	0.000995773	3.18182	1.66985	up
EVM0014437	5.6e-06	3.26e-05	3.18182	1.66985	up
EVM0015811	1.36e-06	9.95e-06	3.18182	1.66985	up
EVM0017449	2.78e-05	0.000128461	3.18182	1.66985	up
EVM0018550	4.08e-05	0.000178232	3.18182	1.66985	up	NB-ARC
EVM0019327	0.000304	0.000995773	3.18182	1.66985	up
EVM0019849	2.78e-05	0.000128461	3.18182	1.66985	up
EVM0020580	2.78e-05	0.000128461	3.18182	1.66985	up
EVM0023086	2.78e-05	0.000128461	3.18182	1.66985	up
EVM0023859	2.78e-05	0.000128461	3.18182	1.66985	up
EVM0023963	2.73e-10	9.16e-09	3.18182	1.66985	up
EVM0025509	0.000304	0.000995773	3.18182	1.66985	up
EVM0027371	0.000304	0.000995773	3.18182	1.66985	up
EVM0029551	0.000304	0.000995773	3.18182	1.66985	up
EVM0029639	6.63e-07	5.38e-06	3.18182	1.66985	up
EVM0033550	1.52e-10	5.7e-09	3.18182	1.66985	up
EVM0035036	0.000304	0.000995773	3.18182	1.66985	up
EVM0037756	2.78e-05	0.000128461	3.18182	1.66985	up
EVM0039529	0.000304	0.000995773	3.18182	1.66985	up
EVM0041142	2.78e-05	0.000128461	3.18182	1.66985	up
EVM0022798	1.92e-06	1.32e-05	3.14439	1.65278	up
EVM0009576	0.00723	0.0154955	0.318182	-1.65208	down
EVM0015844	0.00255	0.00629159	0.318182	-1.65208	down
EVM0017358	0.00255	0.00629159	0.318182	-1.65208	down
EVM0017621	0.00255	0.00629159	0.318182	-1.65208	down
EVM0032573	0.00255	0.00629159	0.318182	-1.65208	down
EVM0040043	0.00455	0.0103687	0.318182	-1.65208	down
EVM0041454	0.00255	0.00629159	0.318182	-1.65208	down
EVM0016048	0.000914	0.00259641	0.318182	-1.65208	down
EVM0018530	0.000914	0.00259641	0.318182	-1.65208	down
EVM0025627	8.09e-06	4.46e-05	0.318182	-1.65208	down
EVM0028989	0.0065	0.0140921	0.318182	-1.65208	down
EVM0031556	3.83e-06	2.35e-05	0.318182	-1.65208	down
EVM0003013	0.0154	0.0297783	0.318182	-1.65208	down
EVM0007222	0.00465	0.0105575	0.318182	-1.65208	down
EVM0009828	0.0154	0.0297783	0.318182	-1.65208	down
EVM0011039	0.00797	0.0168304	0.318182	-1.65208	down
EVM0013321	0.000294	0.000969905	0.318182	-1.65208	down
EVM0013615	0.0154	0.0297783	0.318182	-1.65208	down
EVM0015441	0.0154	0.0297783	0.318182	-1.65208	down
EVM0020709	0.0154	0.0297783	0.318182	-1.65208	down
EVM0024115	0.0154	0.0297783	0.318182	-1.65208	down
EVM0033652	0.000294	0.000969905	0.318182	-1.65208	down
EVM0034920	0.00403	0.00931826	0.318182	-1.65208	down
EVM0040158	0.0154	0.0297783	0.318182	-1.65208	down
EVM0013140	0.000794	0.00229218	3.13939	1.65049	up
EVM0016696	8.17e-11	3.48e-09	3.13939	1.65049	up
EVM0029534	1.99e-06	1.36e-05	3.13939	1.65049	up
EVM0007853	1.24e-08	1.99e-07	3.13636	1.64909	up
EVM0008090	6.38e-11	2.86e-09	3.13636	1.64909	up
EVM0011941	4.64e-05	0.000198572	3.13636	1.64909	up
EVM0024703	1.37e-08	2.17e-07	3.12879	1.6456	up
EVM0027916	4.3e-09	8.43e-08	3.12879	1.6456	up
EVM0016157	1.09e-09	2.78e-08	3.12397	1.64338	up
EVM0027980	0.00101	0.00280859	3.12397	1.64338	up
EVM0030216	0.00028	0.000931792	3.12397	1.64338	up
EVM0039017	1.73e-07	1.73e-06	3.12397	1.64338	up
EVM0026029	3.33e-09	6.94e-08	3.12121	1.64211	up
EVM0006334	6.66e-11	2.94e-09	3.11818	1.64071	up
EVM0010487	6.66e-11	2.94e-09	3.11818	1.64071	up
EVM0012989	3.7e-05	0.000163991	3.11818	1.64071	up
EVM0013971	6.66e-11	2.94e-09	3.11818	1.64071	up
EVM0019195	6.66e-11	2.94e-09	3.11818	1.64071	up
EVM0028094	3.47e-09	7.14e-08	3.11818	1.64071	up
EVM0032618	0.000749	0.00217852	3.11818	1.64071	up
EVM0035867	8.29e-07	6.55e-06	3.11818	1.64071	up
EVM0039191	6.66e-11	2.94e-09	3.11818	1.64071	up
EVM0041098	6.66e-11	2.94e-09	3.11818	1.64071	up
EVM0025739	8.15e-08	9.39e-07	3.11483	1.63915	up
EVM0003535	4.58e-08	5.84e-07	3.11111	1.63743	up
EVM0004200	4.58e-08	5.84e-07	3.11111	1.63743	up
EVM0024426	4.58e-08	5.84e-07	3.11111	1.63743	up
EVM0033818	4.58e-08	5.84e-07	3.11111	1.63743	up
EVM0035203	1.48e-07	1.53e-06	3.11111	1.63743	up
EVM0039382	4.58e-08	5.84e-07	3.11111	1.63743	up
EVM0025710	1.3e-09	3.2e-08	3.10545	1.6348	up
EVM0001204	0.00934	0.019317	3.10227	1.63333	up
EVM0001211	3.13e-06	1.99e-05	3.10227	1.63333	up
EVM0003727	3.13e-06	1.99e-05	3.10227	1.63333	up
EVM0018065	4.42e-05	0.000190243	3.10227	1.63333	up
EVM0021617	3.13e-06	1.99e-05	3.10227	1.63333	up
EVM0023203	0.00545	0.0121158	3.10227	1.63333	up
EVM0039636	3.13e-06	1.99e-05	3.10227	1.63333	up
EVM0040300	3.13e-06	1.99e-05	3.10227	1.63333	up
EVM0003798	6.17e-05	0.000254033	3.09091	1.62803	up
EVM0008234	6.17e-05	0.000254033	3.09091	1.62803	up
EVM0010152	6.17e-05	0.000254033	3.09091	1.62803	up
EVM0014429	6.17e-05	0.000254033	3.09091	1.62803	up
EVM0017388	6.17e-05	0.000254033	3.09091	1.62803	up
EVM0017471	6.17e-05	0.000254033	3.09091	1.62803	up
EVM0017920	6.17e-05	0.000254033	3.09091	1.62803	up
EVM0021427	6.17e-05	0.000254033	3.09091	1.62803	up
EVM0027026	6.17e-05	0.000254033	3.09091	1.62803	up
EVM0029609	0.00149	0.00395011	3.09091	1.62803	up
EVM0029651	6.17e-05	0.000254033	3.09091	1.62803	up
EVM0029879	6.17e-05	0.000254033	3.09091	1.62803	up
EVM0036212	6.17e-05	0.000254033	3.09091	1.62803	up
EVM0042351	6.17e-05	0.000254033	3.09091	1.62803	up
EVM0000256	1.84e-10	6.71e-09	3.08824	1.62678	up
EVM0039354	1.34e-10	5.13e-09	3.08636	1.62591	up
EVM0003278	9.48e-06	5.07e-05	3.08392	1.62476	up
EVM0018894	0.000139	0.000508029	3.08392	1.62476	up
EVM0027573	8.42e-08	9.66e-07	3.08392	1.62476	up
EVM0042158	9.11e-05	0.000355146	3.08392	1.62476	up
EVM0001911	0.000577	0.0017331	3.07576	1.62094	up
EVM0002510	0.000577	0.0017331	3.07576	1.62094	up
[truncated: 2,637 more rows]
